# Supplementary material for: Optimal length and temporal resolution of dynamic contrast-enhanced MR imaging for the differentiation between prostate cancer and normal peripheral zone tissue
Source: PLoS One. 2023 Jun 23;18(6):e0287651. doi: 10.1371/journal.pone.0287651 (PMC10289347; doi:10.1371/journal.pone.0287651)
Supplement: S1 Dataset — (TXT) [file pone.0287651.s003.txt]

patientID	age	daysBiopsyMRT	daysMRTSurgery	PSA	GleasonBeforeSurgery	GleasonAfterSurgery	GleasonMRLayer	TNM
1	67	40	1	4.50	3+3	3+4	3+4	pT2b,N0,R0
2	68	18	1	8.70	4+4	4+4	4+4	pT3b,N0,R0
3	62	62	4	5.00	3+3	3+4	3+4	pT3a,N0,R0
4	57	35	1	6.60	3+4	3+4	3+4	pT2c,N0,R0
5	62	58	8	6.40	2+3	3+3	3+3	pT2c,N0,R1 (basale AD bds)
6	68	36	11	7.90	3+3	3+3	3+3	pT2a,N0,R0
7	65	54	4	5.70	2+3	3+4	3+4	pT2a,N0,R0
9	63	44	8	4.40	3+3	3+4	3+4	pT4,N0,R1 (Blase)
10	67	36	8	6.80	3+4	4+4	4+4	pT2c,N0,R0
11	60	23	12	4.00	3+3	3+3	3+3	pT2c,N0,R0
12	62	37	4	8.60	3+3	3+3	3+3	pT2b,N0,R0
13	62	37	29	2.70	1+3	4+4	4+4	pT3a,N0,R0
14	65	57	5	7.20	4+3	4+4	4+4	pT3a,N0,R1 (re apikal)
15	62	58	15	7.50	3+3	3+3/3+4	3+4	pT3a,N0,R0
16	62	32	4	6.00	2+3	3+4	3+4	pT3a,N0,R1 (li apikal)
18	69	126	2	6.40	3+3	3+4	3+4	pT3a,N0,R1 (li lateral)
19	71	28	4	10.80	3+4	3+4/4+3	4+3	pT2c,N0,R0
20	66	38	2	6.60	3+4	4+3/4+5	4+5	pT2c,N0,R1 (re basal)
21	66	44	4	4.70	3+3	3+3	3+3	pT2a,N0,R0
23	61	55	49	1.37	2+3	3+3	keine Histo	pT2a,N0,R0
24	69	72	8	8.30	3+3	3+4	4+4	pT2b,N0,R0
26	55	71	7	5.90	3+4	3+4	kein Ca	pT2c,N0,R0
27	68	41	11	6.40	3+4	3+4	kein Ca, keine Histo	pT2c,R0
28	68	29	6	6.40	3+3	3+3	3+3	pT2c,R0
30	69	18	13	14.90	4+3	3+4	3+4	pT2c,R0
31	67	24	5	5.80	3+3	4+5	3+4	pT4, R1
32	68	52	11	13.30	2+3	3+4	3+4	pT2c,R0
33	65	17	11	31.40	3+4	4+5	4+5	pT3b,R1
34	71	140	13	4.40	3+3	3+4	kein Ca, keine Histo	pT2a,R0
36	68	35	20	5.60	3+3	3+3	3+3	pT2c,R0
37	64	49	13	6.80	3+4	4+3	3+3	pT2c,R0
39	58	13	26	3.10	3+4	3+4	kein Ca	pT2a,R0
40	67	211	12	27.80	3+3	4+5	4+5	pT3b,R1
41	59	83	6	15.00	3+3	3+4	4+3	pT3b,R0
42	68	28	1	17.19	3+3	4+4	4+4	pT3a, R1
43	59	49	21	5.84	3+4	3+4	3+3	pT3a, R0
44	61	48	1	4.60	3+4	3+3	3+3	pT2b G2 R0
45	66	82	13	5.00	3+3	3+3	3+3	pT3a G2 R1
46	49	62	11	12.20	3+3	4+3	3+4	pT3a L0 R1 V0
47	65	24	12	4.60	3+4	3+4	3+4	pT2c N0 R0 L0 V0
48	59	37	7	600.00	4+3	3+4	3+4	pT3b N1 R1 L1 V0
49	52	14	18	4.50	3+3	3+3	3+3	pT2b G2 R0
50	70	35	1	5.46	4+4	4+4	4+4	pT2c R0
51	58	44	4	6.75	3+3	3+3	3+3	pT2b R0
52	66	13	1	2.90	4+3	4+3	kein Ca	pT2c N0 R0
53	56	34	12	11.60	3+3	4+4	4+4	pT2c R0
54	65	15	33	3.30	3+3	3+3	3+3	pT2c G2 R0 L0 V0
55	64	22	7	8.50	3+3	3+3	3+3	pT2b G2 R0 L0 V0
56	69	44	4	9.00	4+4	4+4	4+4	pT3a N0 G3 R0
57	50	55	1	11.02	3+3	3+3	4+3	pT2c N0 G2 R0
58	67	15	11	5.00	4+3	4+3	kein Ca	pT2c R0
59	71	41	13	11.70	3+3	3+4	3+3	pT2c R0 L0 V0
60	71	12	27	7.00	3+3	4+4	4+4	pT2c R0
61	58	84	31	8.07	2+3	4+5	4+5	pT3a R1
