# Supplementary material for: Optimal length and temporal resolution of dynamic contrast-enhanced MR imaging for the differentiation between prostate cancer and normal peripheral zone tissue
Source: PLoS One. 2023 Jun 23;18(6):e0287651. doi: 10.1371/journal.pone.0287651 (PMC10289347; doi:10.1371/journal.pone.0287651)
Supplement: S2 Dataset — (TXT) [file pone.0287651.s004.txt]

patientID	tissueType	time	intensity	TTE	intensityTTE
1	Cancer	1.60	17.67	46.40	12.00
1	Cancer	3.20	17.67	46.40	12.00
1	Cancer	4.80	24.00	46.40	12.00
1	Cancer	6.40	24.00	46.40	12.00
1	Cancer	8.00	22.67	46.40	12.00
1	Cancer	9.60	23.00	46.40	12.00
1	Cancer	11.20	23.33	46.40	12.00
1	Cancer	12.80	22.33	46.40	12.00
1	Cancer	14.40	24.00	46.40	12.00
1	Cancer	16.00	23.67	46.40	12.00
1	Cancer	17.60	23.67	46.40	12.00
1	Cancer	19.20	23.00	46.40	12.00
1	Cancer	20.80	23.67	46.40	12.00
1	Cancer	22.40	24.00	46.40	12.00
1	Cancer	24.00	24.33	46.40	12.00
1	Cancer	25.60	23.33	46.40	12.00
1	Cancer	27.20	23.33	46.40	12.00
1	Cancer	28.80	23.67	46.40	12.00
1	Cancer	30.40	24.33	46.40	12.00
1	Cancer	32.00	23.33	46.40	12.00
1	Cancer	33.60	22.33	46.40	12.00
1	Cancer	35.20	24.00	46.40	12.00
1	Cancer	36.80	23.33	46.40	12.00
1	Cancer	38.40	23.33	46.40	12.00
1	Cancer	40.00	23.00	46.40	12.00
1	Cancer	41.60	22.67	46.40	12.00
1	Cancer	43.20	21.67	46.40	12.00
1	Cancer	44.80	20.33	46.40	12.00
1	Cancer	46.40	19.00	46.40	12.00
1	Cancer	48.00	15.00	46.40	12.00
1	Cancer	49.60	14.00	46.40	12.00
1	Cancer	51.20	14.33	46.40	12.00
1	Cancer	52.80	13.00	46.40	12.00
1	Cancer	54.40	12.00	46.40	12.00
1	Cancer	56.00	12.33	46.40	12.00
1	Cancer	57.60	13.33	46.40	12.00
1	Cancer	59.20	15.67	46.40	12.00
1	Cancer	60.80	14.67	46.40	12.00
1	Cancer	62.40	14.67	46.40	12.00
1	Cancer	64.00	16.33	46.40	12.00
1	Cancer	65.60	17.67	46.40	12.00
1	Cancer	67.20	18.33	46.40	12.00
1	Cancer	68.80	16.33	46.40	12.00
1	Cancer	70.40	16.67	46.40	12.00
1	Cancer	72.00	20.00	46.40	12.00
1	Cancer	73.60	20.00	46.40	12.00
1	Cancer	75.20	18.33	46.40	12.00
1	Cancer	76.80	20.00	46.40	12.00
1	Cancer	78.40	20.00	46.40	12.00
1	Cancer	80.00	22.67	46.40	12.00
1	Cancer	81.60	21.00	46.40	12.00
1	Cancer	83.20	24.33	46.40	12.00
1	Cancer	84.80	21.33	46.40	12.00
1	Cancer	86.40	22.67	46.40	12.00
1	Cancer	88.00	25.67	46.40	12.00
1	Cancer	89.60	24.33	46.40	12.00
1	Cancer	91.20	25.67	46.40	12.00
1	Cancer	92.80	26.33	46.40	12.00
1	Cancer	94.40	25.00	46.40	12.00
1	Cancer	96.00	25.33	46.40	12.00
1	Cancer	97.60	27.00	46.40	12.00
1	Cancer	99.20	28.00	46.40	12.00
1	Cancer	100.80	28.00	46.40	12.00
1	Cancer	102.40	26.33	46.40	12.00
1	Cancer	104.00	27.00	46.40	12.00
1	Cancer	105.60	27.33	46.40	12.00
1	Cancer	107.20	28.67	46.40	12.00
1	Cancer	108.80	30.33	46.40	12.00
1	Cancer	110.40	30.33	46.40	12.00
1	Cancer	112.00	30.67	46.40	12.00
1	Cancer	113.60	30.67	46.40	12.00
1	Cancer	115.20	30.33	46.40	12.00
1	Cancer	116.80	30.33	46.40	12.00
1	Cancer	118.40	29.00	46.40	12.00
1	Cancer	120.00	31.33	46.40	12.00
1	Cancer	121.60	32.67	46.40	12.00
1	Cancer	123.20	34.00	46.40	12.00
1	Cancer	124.80	33.00	46.40	12.00
1	Cancer	126.40	34.00	46.40	12.00
1	Cancer	128.00	33.67	46.40	12.00
1	Cancer	129.60	33.67	46.40	12.00
1	Cancer	131.20	34.67	46.40	12.00
1	Cancer	132.80	34.00	46.40	12.00
1	Cancer	134.40	34.00	46.40	12.00
1	Cancer	136.00	34.67	46.40	12.00
1	Cancer	137.60	34.00	46.40	12.00
1	Cancer	139.20	36.67	46.40	12.00
1	Cancer	140.80	35.67	46.40	12.00
1	Cancer	142.40	37.33	46.40	12.00
1	Cancer	144.00	37.00	46.40	12.00
1	Cancer	145.60	36.00	46.40	12.00
1	Cancer	147.20	37.67	46.40	12.00
1	Cancer	148.80	37.67	46.40	12.00
1	Cancer	150.40	38.00	46.40	12.00
1	Cancer	152.00	38.33	46.40	12.00
1	Cancer	153.60	38.00	46.40	12.00
1	Cancer	155.20	38.67	46.40	12.00
1	Cancer	156.80	38.67	46.40	12.00
1	Cancer	158.40	37.67	46.40	12.00
1	Cancer	160.00	38.33	46.40	12.00
1	Cancer	161.60	40.00	46.40	12.00
1	Cancer	163.20	40.00	46.40	12.00
1	Cancer	164.80	39.67	46.40	12.00
1	Cancer	166.40	39.67	46.40	12.00
1	Cancer	168.00	38.67	46.40	12.00
1	Cancer	169.60	41.00	46.40	12.00
1	Cancer	171.20	41.00	46.40	12.00
1	Cancer	172.80	40.33	46.40	12.00
1	Cancer	174.40	39.67	46.40	12.00
1	Cancer	176.00	41.33	46.40	12.00
1	Cancer	177.60	41.00	46.40	12.00
1	Cancer	179.20	42.00	46.40	12.00
1	Cancer	180.80	40.67	46.40	12.00
1	Cancer	182.40	40.33	46.40	12.00
1	Cancer	184.00	42.33	46.40	12.00
1	Cancer	185.60	41.67	46.40	12.00
1	Cancer	187.20	41.33	46.40	12.00
1	Cancer	188.80	42.67	46.40	12.00
1	Cancer	190.40	42.33	46.40	12.00
1	Cancer	192.00	44.67	46.40	12.00
1	Cancer	193.60	42.67	46.40	12.00
1	Cancer	195.20	42.00	46.40	12.00
1	Cancer	196.80	43.33	46.40	12.00
1	Cancer	198.40	44.33	46.40	12.00
1	Cancer	200.00	44.00	46.40	12.00
1	Cancer	201.60	43.33	46.40	12.00
1	Cancer	203.20	43.00	46.40	12.00
1	Cancer	204.80	42.33	46.40	12.00
1	Cancer	206.40	42.33	46.40	12.00
1	Cancer	208.00	44.67	46.40	12.00
1	Cancer	209.60	43.67	46.40	12.00
1	Cancer	211.20	43.67	46.40	12.00
1	Cancer	212.80	44.33	46.40	12.00
1	Cancer	214.40	44.33	46.40	12.00
1	Cancer	216.00	45.00	46.40	12.00
1	Cancer	217.60	43.67	46.40	12.00
1	Cancer	219.20	44.00	46.40	12.00
1	Cancer	220.80	44.33	46.40	12.00
1	Cancer	222.40	45.33	46.40	12.00
1	Cancer	224.00	43.67	46.40	12.00
1	Cancer	225.60	45.67	46.40	12.00
1	Cancer	227.20	45.00	46.40	12.00
1	Cancer	228.80	45.00	46.40	12.00
1	Cancer	230.40	45.67	46.40	12.00
1	Cancer	232.00	45.33	46.40	12.00
1	Cancer	233.60	45.00	46.40	12.00
1	Cancer	235.20	47.00	46.40	12.00
1	Cancer	236.80	45.67	46.40	12.00
1	Cancer	238.40	45.67	46.40	12.00
1	Cancer	240.00	45.67	46.40	12.00
1	Cancer	241.60	46.67	46.40	12.00
1	Cancer	243.20	47.00	46.40	12.00
1	Cancer	244.80	46.67	46.40	12.00
1	Cancer	246.40	46.00	46.40	12.00
1	Cancer	248.00	46.33	46.40	12.00
1	Cancer	249.60	46.33	46.40	12.00
1	Cancer	251.20	46.33	46.40	12.00
1	Cancer	252.80	46.00	46.40	12.00
1	Cancer	254.40	45.67	46.40	12.00
1	Cancer	256.00	47.67	46.40	12.00
1	Cancer	257.60	47.67	46.40	12.00
1	Cancer	259.20	46.67	46.40	12.00
1	Cancer	260.80	46.67	46.40	12.00
1	Cancer	262.40	48.33	46.40	12.00
1	Cancer	264.00	47.00	46.40	12.00
1	Cancer	265.60	47.33	46.40	12.00
1	Cancer	267.20	46.33	46.40	12.00
1	Cancer	268.80	48.00	46.40	12.00
1	Cancer	270.40	48.00	46.40	12.00
1	Cancer	272.00	47.33	46.40	12.00
1	Cancer	273.60	48.00	46.40	12.00
1	Cancer	275.20	48.67	46.40	12.00
1	Cancer	276.80	47.67	46.40	12.00
1	Cancer	278.40	49.67	46.40	12.00
1	Cancer	280.00	48.33	46.40	12.00
1	Cancer	281.60	48.33	46.40	12.00
1	Cancer	283.20	47.33	46.40	12.00
1	Cancer	284.80	48.67	46.40	12.00
1	Cancer	286.40	50.33	46.40	12.00
1	Cancer	288.00	48.67	46.40	12.00
1	Cancer	289.60	48.33	46.40	12.00
1	Cancer	291.20	50.00	46.40	12.00
1	Cancer	292.80	49.67	46.40	12.00
1	Cancer	294.40	48.00	46.40	12.00
1	Cancer	296.00	47.67	46.40	12.00
1	Cancer	297.60	49.33	46.40	12.00
1	Cancer	299.20	48.33	46.40	12.00
1	Cancer	300.80	49.67	46.40	12.00
1	Cancer	302.40	49.00	46.40	12.00
1	Cancer	304.00	48.67	46.40	12.00
1	Cancer	305.60	49.67	46.40	12.00
1	Cancer	307.20	49.67	46.40	12.00
1	Cancer	308.80	48.67	46.40	12.00
1	Cancer	310.40	48.00	46.40	12.00
1	Cancer	312.00	50.00	46.40	12.00
1	Cancer	313.60	49.33	46.40	12.00
1	Cancer	315.20	48.67	46.40	12.00
1	Cancer	316.80	48.00	46.40	12.00
1	Cancer	318.40	49.67	46.40	12.00
1	Cancer	320.00	50.33	46.40	12.00
1	Cancer	321.60	49.67	46.40	12.00
1	Cancer	323.20	47.33	46.40	12.00
1	Cancer	324.80	49.67	46.40	12.00
1	Cancer	326.40	50.00	46.40	12.00
1	Cancer	328.00	50.67	46.40	12.00
1	Cancer	329.60	50.00	46.40	12.00
1	Cancer	331.20	49.33	46.40	12.00
1	Cancer	332.80	49.67	46.40	12.00
1	Cancer	334.40	49.00	46.40	12.00
1	Cancer	336.00	49.33	46.40	12.00
1	Cancer	337.60	50.00	46.40	12.00
1	Cancer	339.20	48.67	46.40	12.00
1	Cancer	340.80	49.00	46.40	12.00
1	Cancer	342.40	49.00	46.40	12.00
1	Cancer	344.00	49.00	46.40	12.00
1	Cancer	345.60	49.67	46.40	12.00
1	Cancer	347.20	49.67	46.40	12.00
1	Cancer	348.80	50.33	46.40	12.00
1	Cancer	350.40	49.67	46.40	12.00
1	Cancer	352.00	50.00	46.40	12.00
1	Cancer	353.60	50.67	46.40	12.00
1	Cancer	355.20	50.33	46.40	12.00
1	Cancer	356.80	51.33	46.40	12.00
1	Cancer	358.40	51.33	46.40	12.00
1	Cancer	360.00	50.67	46.40	12.00
1	Cancer	361.60	50.33	46.40	12.00
1	Cancer	363.20	50.33	46.40	12.00
1	Cancer	364.80	50.00	46.40	12.00
1	Cancer	366.40	52.00	46.40	12.00
1	Cancer	368.00	50.33	46.40	12.00
1	Cancer	369.60	51.00	46.40	12.00
1	Cancer	371.20	51.33	46.40	12.00
1	Cancer	372.80	52.33	46.40	12.00
1	Cancer	374.40	50.33	46.40	12.00
1	Cancer	376.00	50.00	46.40	12.00
1	Cancer	377.60	51.33	46.40	12.00
1	Cancer	379.20	51.33	46.40	12.00
1	Cancer	380.80	51.67	46.40	12.00
1	Cancer	382.40	50.00	46.40	12.00
1	Cancer	384.00	51.67	46.40	12.00
1	Cancer	385.60	52.33	46.40	12.00
1	Cancer	387.20	52.33	46.40	12.00
1	Cancer	388.80	51.33	46.40	12.00
1	Cancer	390.40	52.33	46.40	12.00
1	Cancer	392.00	51.33	46.40	12.00
1	Cancer	393.60	51.67	46.40	12.00
1	Cancer	395.20	51.00	46.40	12.00
1	Cancer	396.80	51.33	46.40	12.00
1	Cancer	398.40	50.67	46.40	12.00
1	Cancer	400.00	51.00	46.40	12.00
1	Cancer	401.60	52.33	46.40	12.00
1	Cancer	403.20	50.33	46.40	12.00
1	Cancer	404.80	51.67	46.40	12.00
1	Cancer	406.40	52.00	46.40	12.00
1	Cancer	408.00	52.33	46.40	12.00
1	Cancer	409.60	53.33	46.40	12.00
1	Cancer	411.20	51.00	46.40	12.00
1	Cancer	412.80	50.33	46.40	12.00
1	Cancer	414.40	51.33	46.40	12.00
1	Cancer	416.00	51.67	46.40	12.00
1	Cancer	417.60	51.00	46.40	12.00
1	Cancer	419.20	51.67	46.40	12.00
1	Cancer	420.80	51.67	46.40	12.00
1	Cancer	422.40	51.67	46.40	12.00
1	Cancer	424.00	52.67	46.40	12.00
1	Cancer	425.60	52.00	46.40	12.00
1	Cancer	427.20	49.67	46.40	12.00
1	Cancer	428.80	51.67	46.40	12.00
1	Cancer	430.40	53.00	46.40	12.00
1	Cancer	432.00	51.00	46.40	12.00
1	Cancer	433.60	51.67	46.40	12.00
1	Cancer	435.20	52.00	46.40	12.00
1	Cancer	436.80	52.33	46.40	12.00
1	Cancer	438.40	52.33	46.40	12.00
1	Cancer	440.00	51.33	46.40	12.00
1	Cancer	441.60	51.67	46.40	12.00
1	Cancer	443.20	52.00	46.40	12.00
1	Cancer	444.80	51.33	46.40	12.00
1	Cancer	446.40	52.33	46.40	12.00
1	Cancer	448.00	50.67	46.40	12.00
1	Cancer	449.60	52.33	46.40	12.00
1	Cancer	451.20	52.00	46.40	12.00
1	Cancer	452.80	51.00	46.40	12.00
1	Cancer	454.40	50.67	46.40	12.00
1	Cancer	456.00	50.67	46.40	12.00
1	Cancer	457.60	51.67	46.40	12.00
1	Cancer	459.20	51.67	46.40	12.00
1	Cancer	460.80	51.33	46.40	12.00
1	Cancer	462.40	52.67	46.40	12.00
1	Cancer	464.00	52.67	46.40	12.00
1	Cancer	465.60	52.67	46.40	12.00
1	Cancer	467.20	53.33	46.40	12.00
1	Cancer	468.80	51.33	46.40	12.00
1	Cancer	470.40	52.33	46.40	12.00
1	Cancer	472.00	52.33	46.40	12.00
1	Cancer	473.60	53.33	46.40	12.00
1	Cancer	475.20	51.67	46.40	12.00
1	Cancer	476.80	52.33	46.40	12.00
1	Cancer	478.40	51.33	46.40	12.00
1	Cancer	480.00	53.33	46.40	12.00
1	Cancer	481.60	52.33	46.40	12.00
1	Cancer	483.20	53.67	46.40	12.00
1	Cancer	484.80	51.33	46.40	12.00
1	Cancer	486.40	52.33	46.40	12.00
1	Cancer	488.00	52.33	46.40	12.00
1	Cancer	489.60	53.00	46.40	12.00
1	Cancer	491.20	51.33	46.40	12.00
1	Cancer	492.80	53.67	46.40	12.00
1	Cancer	494.40	53.00	46.40	12.00
1	Cancer	496.00	52.00	46.40	12.00
1	Cancer	497.60	53.33	46.40	12.00
1	Cancer	499.20	52.00	46.40	12.00
1	Cancer	500.80	54.00	46.40	12.00
1	Cancer	502.40	51.67	46.40	12.00
1	Cancer	504.00	51.67	46.40	12.00
1	Cancer	505.60	52.33	46.40	12.00
1	Cancer	507.20	53.00	46.40	12.00
1	Cancer	508.80	54.00	46.40	12.00
1	Cancer	510.40	53.33	46.40	12.00
1	Cancer	512.00	52.00	46.40	12.00
1	Cancer	513.60	51.33	46.40	12.00
1	Cancer	515.20	51.00	46.40	12.00
1	Cancer	516.80	52.00	46.40	12.00
1	Cancer	518.40	52.33	46.40	12.00
1	Cancer	520.00	51.00	46.40	12.00
1	Cancer	521.60	52.00	46.40	12.00
1	Cancer	523.20	52.67	46.40	12.00
1	Cancer	524.80	51.00	46.40	12.00
1	Cancer	526.40	52.00	46.40	12.00
1	Cancer	528.00	52.00	46.40	12.00
1	Cancer	529.60	51.33	46.40	12.00
1	Cancer	531.20	52.33	46.40	12.00
1	Cancer	532.80	52.00	46.40	12.00
1	Cancer	534.40	50.67	46.40	12.00
1	Cancer	536.00	51.33	46.40	12.00
1	Cancer	537.60	51.67	46.40	12.00
1	Cancer	539.20	51.00	46.40	12.00
1	Cancer	540.80	49.67	46.40	12.00
1	Cancer	542.40	50.33	46.40	12.00
1	Cancer	544.00	50.33	46.40	12.00
1	Cancer	545.60	50.00	46.40	12.00
1	Cancer	547.20	49.67	46.40	12.00
1	Cancer	548.80	50.00	46.40	12.00
1	Cancer	550.40	49.33	46.40	12.00
1	Cancer	552.00	51.67	46.40	12.00
1	Cancer	553.60	49.33	46.40	12.00
1	Cancer	555.20	49.67	46.40	12.00
1	Cancer	556.80	49.67	46.40	12.00
1	Cancer	558.40	49.67	46.40	12.00
1	Cancer	560.00	50.67	46.40	12.00
1	Cancer	561.60	50.33	46.40	12.00
1	Cancer	563.20	48.33	46.40	12.00
1	Cancer	564.80	49.00	46.40	12.00
1	Cancer	566.40	49.33	46.40	12.00
1	Cancer	568.00	49.00	46.40	12.00
1	Cancer	569.60	49.33	46.40	12.00
1	Cancer	571.20	49.00	46.40	12.00
1	Cancer	572.80	51.00	46.40	12.00
1	Cancer	574.40	50.33	46.40	12.00
1	Cancer	576.00	48.67	46.40	12.00
1	Cancer	577.60	48.67	46.40	12.00
1	Cancer	579.20	50.33	46.40	12.00
1	Cancer	580.80	50.33	46.40	12.00
1	Cancer	582.40	49.33	46.40	12.00
1	Cancer	584.00	48.00	46.40	12.00
1	Cancer	585.60	49.33	46.40	12.00
1	Cancer	587.20	50.00	46.40	12.00
1	Cancer	588.80	50.67	46.40	12.00
1	Cancer	590.40	48.67	46.40	12.00
1	Cancer	592.00	48.33	46.40	12.00
1	Cancer	593.60	48.67	46.40	12.00
1	Cancer	595.20	50.33	46.40	12.00
1	Cancer	596.80	50.00	46.40	12.00
1	Cancer	598.40	48.00	46.40	12.00
1	Cancer	600.00	47.67	46.40	12.00
1	Cancer	601.60	48.67	46.40	12.00
1	Cancer	603.20	48.33	46.40	12.00
1	Cancer	604.80	48.00	46.40	12.00
1	Cancer	606.40	48.67	46.40	12.00
1	Cancer	608.00	49.00	46.40	12.00
1	Cancer	609.60	48.67	46.40	12.00
1	Cancer	611.20	48.33	46.40	12.00
1	Cancer	612.80	47.67	46.40	12.00
1	Cancer	614.40	47.00	46.40	12.00
1	Cancer	616.00	47.67	46.40	12.00
1	Cancer	617.60	49.00	46.40	12.00
1	Cancer	619.20	48.67	46.40	12.00
1	Cancer	620.80	49.00	46.40	12.00
1	Cancer	622.40	48.67	46.40	12.00
1	Cancer	624.00	49.67	46.40	12.00
1	Cancer	625.60	49.33	46.40	12.00
1	Cancer	627.20	46.33	46.40	12.00
1	Cancer	628.80	47.00	46.40	12.00
1	Cancer	630.40	47.33	46.40	12.00
1	Cancer	632.00	47.67	46.40	12.00
1	Cancer	633.60	48.33	46.40	12.00
1	Cancer	635.20	49.67	46.40	12.00
1	Cancer	636.80	49.67	46.40	12.00
1	Cancer	638.40	48.67	46.40	12.00
1	Cancer	640.00	48.33	46.40	12.00
1	Cancer	641.60	48.67	46.40	12.00
1	Cancer	643.20	48.67	46.40	12.00
1	Cancer	644.80	50.33	46.40	12.00
1	Cancer	646.40	49.67	46.40	12.00
1	Cancer	648.00	50.33	46.40	12.00
1	Cancer	649.60	48.67	46.40	12.00
1	Cancer	651.20	48.67	46.40	12.00
1	Cancer	652.80	49.00	46.40	12.00
1	Cancer	654.40	49.33	46.40	12.00
1	Cancer	656.00	48.67	46.40	12.00
1	Cancer	657.60	49.33	46.40	12.00
1	Cancer	659.20	51.00	46.40	12.00
1	Cancer	660.80	50.33	46.40	12.00
1	Cancer	662.40	49.33	46.40	12.00
1	Cancer	664.00	51.33	46.40	12.00
1	Cancer	665.60	50.33	46.40	12.00
1	Cancer	667.20	51.00	46.40	12.00
1	Cancer	668.80	51.67	46.40	12.00
1	Cancer	670.40	50.00	46.40	12.00
1	Cancer	672.00	50.33	46.40	12.00
1	Cancer	673.60	51.67	46.40	12.00
1	Cancer	675.20	51.67	46.40	12.00
1	Cancer	676.80	50.67	46.40	12.00
1	Cancer	678.40	49.67	46.40	12.00
1	Cancer	680.00	51.33	46.40	12.00
1	Cancer	681.60	51.33	46.40	12.00
1	Cancer	683.20	51.00	46.40	12.00
1	Cancer	684.80	50.67	46.40	12.00
1	Cancer	686.40	48.67	46.40	12.00
1	Cancer	688.00	52.00	46.40	12.00
1	Cancer	689.60	50.67	46.40	12.00
1	Cancer	691.20	50.00	46.40	12.00
1	Cancer	692.80	50.33	46.40	12.00
1	Cancer	694.40	52.00	46.40	12.00
1	Cancer	696.00	51.00	46.40	12.00
1	Cancer	697.60	51.00	46.40	12.00
1	Cancer	699.20	51.00	46.40	12.00
1	Cancer	700.80	50.33	46.40	12.00
1	Cancer	702.40	50.00	46.40	12.00
1	Cancer	704.00	51.67	46.40	12.00
1	Cancer	705.60	51.67	46.40	12.00
1	Cancer	707.20	51.00	46.40	12.00
1	Cancer	708.80	52.00	46.40	12.00
1	Cancer	710.40	51.67	46.40	12.00
1	Cancer	712.00	52.33	46.40	12.00
1	Cancer	713.60	52.00	46.40	12.00
1	Cancer	715.20	51.00	46.40	12.00
1	Cancer	716.80	51.67	46.40	12.00
1	Cancer	718.40	52.67	46.40	12.00
1	Cancer	720.00	50.67	46.40	12.00
1	Cancer	721.60	51.00	46.40	12.00
1	Cancer	723.20	51.67	46.40	12.00
1	Cancer	724.80	52.33	46.40	12.00
1	Cancer	726.40	51.00	46.40	12.00
1	Cancer	728.00	49.67	46.40	12.00
1	Cancer	729.60	50.00	46.40	12.00
1	Cancer	731.20	51.67	46.40	12.00
1	Cancer	732.80	52.33	46.40	12.00
1	Cancer	734.40	51.00	46.40	12.00
1	Cancer	736.00	50.00	46.40	12.00
1	Cancer	737.60	51.00	46.40	12.00
1	Cancer	739.20	51.00	46.40	12.00
1	Cancer	740.80	51.00	46.40	12.00
1	Cancer	742.40	49.67	46.40	12.00
1	Cancer	744.00	48.33	46.40	12.00
1	Cancer	745.60	50.33	46.40	12.00
1	Cancer	747.20	50.33	46.40	12.00
1	Cancer	748.80	50.67	46.40	12.00
1	Cancer	750.40	48.67	46.40	12.00
1	Cancer	752.00	48.33	46.40	12.00
1	Cancer	753.60	50.67	46.40	12.00
1	Cancer	755.20	49.67	46.40	12.00
1	Cancer	756.80	49.00	46.40	12.00
1	Cancer	758.40	49.00	46.40	12.00
1	Cancer	760.00	48.67	46.40	12.00
1	Cancer	761.60	50.67	46.40	12.00
1	Cancer	763.20	48.33	46.40	12.00
1	Cancer	764.80	47.67	46.40	12.00
1	Cancer	766.40	49.00	46.40	12.00
1	Cancer	768.00	49.00	46.40	12.00
1	Cancer	769.60	48.33	46.40	12.00
1	Cancer	771.20	48.00	46.40	12.00
1	Cancer	772.80	47.33	46.40	12.00
1	Cancer	774.40	48.67	46.40	12.00
1	Cancer	776.00	47.33	46.40	12.00
1	Cancer	777.60	48.33	46.40	12.00
1	Cancer	779.20	46.67	46.40	12.00
1	Cancer	780.80	49.00	46.40	12.00
2	Healthy	1.60	7.50	33.60	7.50
2	Healthy	3.20	7.50	33.60	7.50
2	Healthy	4.80	9.00	33.60	7.50
2	Healthy	6.40	7.50	33.60	7.50
2	Healthy	8.00	8.00	33.60	7.50
2	Healthy	9.60	8.00	33.60	7.50
2	Healthy	11.20	10.00	33.60	7.50
2	Healthy	12.80	10.00	33.60	7.50
2	Healthy	14.40	8.50	33.60	7.50
2	Healthy	16.00	10.00	33.60	7.50
2	Healthy	17.60	8.50	33.60	7.50
2	Healthy	19.20	7.00	33.60	7.50
2	Healthy	20.80	6.50	33.60	7.50
2	Healthy	22.40	7.50	33.60	7.50
2	Healthy	24.00	7.00	33.60	7.50
2	Healthy	25.60	8.00	33.60	7.50
2	Healthy	27.20	8.50	33.60	7.50
2	Healthy	28.80	7.00	33.60	7.50
2	Healthy	30.40	7.00	33.60	7.50
2	Healthy	32.00	10.50	33.60	7.50
2	Healthy	33.60	9.00	33.60	7.50
2	Healthy	35.20	9.00	33.60	7.50
2	Healthy	36.80	8.00	33.60	7.50
2	Healthy	38.40	9.50	33.60	7.50
2	Healthy	40.00	7.00	33.60	7.50
2	Healthy	41.60	7.50	33.60	7.50
2	Healthy	43.20	9.50	33.60	7.50
2	Healthy	44.80	8.00	33.60	7.50
2	Healthy	46.40	8.00	33.60	7.50
2	Healthy	48.00	7.50	33.60	7.50
2	Healthy	49.60	10.00	33.60	7.50
2	Healthy	51.20	9.50	33.60	7.50
2	Healthy	52.80	10.50	33.60	7.50
2	Healthy	54.40	13.00	33.60	7.50
2	Healthy	56.00	12.00	33.60	7.50
2	Healthy	57.60	11.00	33.60	7.50
2	Healthy	59.20	11.00	33.60	7.50
2	Healthy	60.80	11.50	33.60	7.50
2	Healthy	62.40	15.00	33.60	7.50
2	Healthy	64.00	14.00	33.60	7.50
2	Healthy	65.60	13.50	33.60	7.50
2	Healthy	67.20	15.50	33.60	7.50
2	Healthy	68.80	14.00	33.60	7.50
2	Healthy	70.40	17.00	33.60	7.50
2	Healthy	72.00	16.00	33.60	7.50
2	Healthy	73.60	14.50	33.60	7.50
2	Healthy	75.20	15.50	33.60	7.50
2	Healthy	76.80	16.50	33.60	7.50
2	Healthy	78.40	17.00	33.60	7.50
2	Healthy	80.00	15.50	33.60	7.50
2	Healthy	81.60	15.50	33.60	7.50
2	Healthy	83.20	16.00	33.60	7.50
2	Healthy	84.80	18.00	33.60	7.50
2	Healthy	86.40	20.00	33.60	7.50
2	Healthy	88.00	13.50	33.60	7.50
2	Healthy	89.60	18.00	33.60	7.50
2	Healthy	91.20	15.00	33.60	7.50
2	Healthy	92.80	16.00	33.60	7.50
2	Healthy	94.40	15.50	33.60	7.50
2	Healthy	96.00	15.00	33.60	7.50
2	Healthy	97.60	16.00	33.60	7.50
2	Healthy	99.20	18.50	33.60	7.50
2	Healthy	100.80	16.00	33.60	7.50
2	Healthy	102.40	17.00	33.60	7.50
2	Healthy	104.00	16.00	33.60	7.50
2	Healthy	105.60	17.00	33.60	7.50
2	Healthy	107.20	16.50	33.60	7.50
2	Healthy	108.80	17.00	33.60	7.50
2	Healthy	110.40	17.50	33.60	7.50
2	Healthy	112.00	16.00	33.60	7.50
2	Healthy	113.60	18.00	33.60	7.50
2	Healthy	115.20	15.50	33.60	7.50
2	Healthy	116.80	16.00	33.60	7.50
2	Healthy	118.40	19.50	33.60	7.50
2	Healthy	120.00	17.50	33.60	7.50
2	Healthy	121.60	19.50	33.60	7.50
2	Healthy	123.20	18.50	33.60	7.50
2	Healthy	124.80	17.00	33.60	7.50
2	Healthy	126.40	17.00	33.60	7.50
2	Healthy	128.00	18.50	33.60	7.50
2	Healthy	129.60	18.50	33.60	7.50
2	Healthy	131.20	17.50	33.60	7.50
2	Healthy	132.80	19.50	33.60	7.50
2	Healthy	134.40	17.00	33.60	7.50
2	Healthy	136.00	18.50	33.60	7.50
2	Healthy	137.60	17.00	33.60	7.50
2	Healthy	139.20	16.00	33.60	7.50
2	Healthy	140.80	16.50	33.60	7.50
2	Healthy	142.40	18.50	33.60	7.50
2	Healthy	144.00	16.00	33.60	7.50
2	Healthy	145.60	17.00	33.60	7.50
2	Healthy	147.20	20.50	33.60	7.50
2	Healthy	148.80	19.50	33.60	7.50
2	Healthy	150.40	18.50	33.60	7.50
2	Healthy	152.00	18.00	33.60	7.50
2	Healthy	153.60	19.00	33.60	7.50
2	Healthy	155.20	18.50	33.60	7.50
2	Healthy	156.80	18.50	33.60	7.50
2	Healthy	158.40	16.50	33.60	7.50
2	Healthy	160.00	18.50	33.60	7.50
2	Healthy	161.60	19.00	33.60	7.50
2	Healthy	163.20	18.00	33.60	7.50
2	Healthy	164.80	19.00	33.60	7.50
2	Healthy	166.40	16.50	33.60	7.50
2	Healthy	168.00	15.50	33.60	7.50
2	Healthy	169.60	19.00	33.60	7.50
2	Healthy	171.20	17.50	33.60	7.50
2	Healthy	172.80	16.50	33.60	7.50
2	Healthy	174.40	19.50	33.60	7.50
2	Healthy	176.00	18.00	33.60	7.50
2	Healthy	177.60	15.00	33.60	7.50
2	Healthy	179.20	20.00	33.60	7.50
2	Healthy	180.80	19.50	33.60	7.50
2	Healthy	182.40	18.50	33.60	7.50
2	Healthy	184.00	19.50	33.60	7.50
2	Healthy	185.60	20.50	33.60	7.50
2	Healthy	187.20	17.00	33.60	7.50
2	Healthy	188.80	18.00	33.60	7.50
2	Healthy	190.40	17.50	33.60	7.50
2	Healthy	192.00	18.50	33.60	7.50
2	Healthy	193.60	19.00	33.60	7.50
2	Healthy	195.20	19.50	33.60	7.50
2	Healthy	196.80	16.00	33.60	7.50
2	Healthy	198.40	19.50	33.60	7.50
2	Healthy	200.00	18.00	33.60	7.50
2	Healthy	201.60	19.50	33.60	7.50
2	Healthy	203.20	16.00	33.60	7.50
2	Healthy	204.80	18.50	33.60	7.50
2	Healthy	206.40	20.50	33.60	7.50
2	Healthy	208.00	19.50	33.60	7.50
2	Healthy	209.60	19.50	33.60	7.50
2	Healthy	211.20	16.50	33.60	7.50
2	Healthy	212.80	19.50	33.60	7.50
2	Healthy	214.40	18.00	33.60	7.50
2	Healthy	216.00	20.50	33.60	7.50
2	Healthy	217.60	17.50	33.60	7.50
2	Healthy	219.20	19.50	33.60	7.50
2	Healthy	220.80	21.50	33.60	7.50
2	Healthy	222.40	19.00	33.60	7.50
2	Healthy	224.00	17.50	33.60	7.50
2	Healthy	225.60	18.50	33.60	7.50
2	Healthy	227.20	19.50	33.60	7.50
2	Healthy	228.80	19.50	33.60	7.50
2	Healthy	230.40	19.50	33.60	7.50
2	Healthy	232.00	20.50	33.60	7.50
2	Healthy	233.60	18.50	33.60	7.50
2	Healthy	235.20	19.00	33.60	7.50
2	Healthy	236.80	19.50	33.60	7.50
2	Healthy	238.40	20.50	33.60	7.50
2	Healthy	240.00	19.50	33.60	7.50
2	Healthy	241.60	20.50	33.60	7.50
2	Healthy	243.20	18.50	33.60	7.50
2	Healthy	244.80	21.00	33.60	7.50
2	Healthy	246.40	17.50	33.60	7.50
2	Healthy	248.00	17.00	33.60	7.50
2	Healthy	249.60	18.00	33.60	7.50
2	Healthy	251.20	18.50	33.60	7.50
2	Healthy	252.80	16.50	33.60	7.50
2	Healthy	254.40	18.50	33.60	7.50
2	Healthy	256.00	20.00	33.60	7.50
2	Healthy	257.60	20.00	33.60	7.50
2	Healthy	259.20	19.00	33.60	7.50
2	Healthy	260.80	16.50	33.60	7.50
2	Healthy	262.40	17.00	33.60	7.50
2	Healthy	264.00	19.00	33.60	7.50
2	Healthy	265.60	21.50	33.60	7.50
2	Healthy	267.20	20.00	33.60	7.50
2	Healthy	268.80	19.00	33.60	7.50
2	Healthy	270.40	18.00	33.60	7.50
2	Healthy	272.00	18.50	33.60	7.50
2	Healthy	273.60	21.00	33.60	7.50
2	Healthy	275.20	18.50	33.60	7.50
2	Healthy	276.80	20.00	33.60	7.50
2	Healthy	278.40	18.50	33.60	7.50
2	Healthy	280.00	19.50	33.60	7.50
2	Healthy	281.60	18.50	33.60	7.50
2	Healthy	283.20	18.00	33.60	7.50
2	Healthy	284.80	18.00	33.60	7.50
2	Healthy	286.40	19.50	33.60	7.50
2	Healthy	288.00	17.00	33.60	7.50
2	Healthy	289.60	16.50	33.60	7.50
2	Healthy	291.20	19.00	33.60	7.50
2	Healthy	292.80	20.00	33.60	7.50
2	Healthy	294.40	17.50	33.60	7.50
2	Healthy	296.00	19.50	33.60	7.50
2	Healthy	297.60	20.00	33.60	7.50
2	Healthy	299.20	18.50	33.60	7.50
2	Healthy	300.80	20.50	33.60	7.50
2	Healthy	302.40	19.00	33.60	7.50
2	Healthy	304.00	18.00	33.60	7.50
2	Healthy	305.60	18.00	33.60	7.50
2	Healthy	307.20	17.00	33.60	7.50
2	Healthy	308.80	19.50	33.60	7.50
2	Healthy	310.40	18.00	33.60	7.50
2	Healthy	312.00	19.50	33.60	7.50
2	Healthy	313.60	18.50	33.60	7.50
2	Healthy	315.20	20.00	33.60	7.50
2	Healthy	316.80	19.50	33.60	7.50
2	Healthy	318.40	17.00	33.60	7.50
2	Healthy	320.00	18.00	33.60	7.50
2	Healthy	321.60	21.00	33.60	7.50
2	Healthy	323.20	19.50	33.60	7.50
2	Healthy	324.80	18.50	33.60	7.50
2	Healthy	326.40	18.50	33.60	7.50
2	Healthy	328.00	18.50	33.60	7.50
2	Healthy	329.60	18.50	33.60	7.50
2	Healthy	331.20	18.50	33.60	7.50
2	Healthy	332.80	19.50	33.60	7.50
2	Healthy	334.40	19.00	33.60	7.50
2	Healthy	336.00	18.50	33.60	7.50
2	Healthy	337.60	19.00	33.60	7.50
2	Healthy	339.20	18.00	33.60	7.50
2	Healthy	340.80	18.50	33.60	7.50
2	Healthy	342.40	20.00	33.60	7.50
2	Healthy	344.00	19.00	33.60	7.50
2	Healthy	345.60	21.00	33.60	7.50
2	Healthy	347.20	17.00	33.60	7.50
2	Healthy	348.80	19.00	33.60	7.50
2	Healthy	350.40	18.50	33.60	7.50
2	Healthy	352.00	19.00	33.60	7.50
2	Healthy	353.60	21.50	33.60	7.50
2	Healthy	355.20	21.00	33.60	7.50
2	Healthy	356.80	19.00	33.60	7.50
2	Healthy	358.40	18.50	33.60	7.50
2	Healthy	360.00	19.00	33.60	7.50
2	Healthy	361.60	21.50	33.60	7.50
2	Healthy	363.20	18.50	33.60	7.50
2	Healthy	364.80	17.50	33.60	7.50
2	Healthy	366.40	19.00	33.60	7.50
2	Healthy	368.00	15.50	33.60	7.50
2	Healthy	369.60	17.00	33.60	7.50
2	Healthy	371.20	18.50	33.60	7.50
2	Healthy	372.80	17.50	33.60	7.50
2	Healthy	374.40	16.00	33.60	7.50
2	Healthy	376.00	21.00	33.60	7.50
2	Healthy	377.60	19.00	33.60	7.50
2	Healthy	379.20	20.00	33.60	7.50
2	Healthy	380.80	18.00	33.60	7.50
2	Healthy	382.40	19.00	33.60	7.50
2	Healthy	384.00	19.00	33.60	7.50
2	Healthy	385.60	17.50	33.60	7.50
2	Healthy	387.20	18.50	33.60	7.50
2	Healthy	388.80	16.00	33.60	7.50
2	Healthy	390.40	17.00	33.60	7.50
2	Healthy	392.00	21.50	33.60	7.50
2	Healthy	393.60	18.50	33.60	7.50
2	Healthy	395.20	17.50	33.60	7.50
2	Healthy	396.80	18.50	33.60	7.50
2	Healthy	398.40	19.50	33.60	7.50
2	Healthy	400.00	18.00	33.60	7.50
2	Healthy	401.60	18.50	33.60	7.50
2	Healthy	403.20	18.00	33.60	7.50
2	Healthy	404.80	20.50	33.60	7.50
2	Healthy	406.40	20.00	33.60	7.50
2	Healthy	408.00	18.00	33.60	7.50
2	Healthy	409.60	19.00	33.60	7.50
2	Healthy	411.20	18.50	33.60	7.50
2	Healthy	412.80	20.50	33.60	7.50
2	Healthy	414.40	19.00	33.60	7.50
2	Healthy	416.00	20.00	33.60	7.50
2	Healthy	417.60	21.00	33.60	7.50
2	Healthy	419.20	19.00	33.60	7.50
2	Healthy	420.80	20.00	33.60	7.50
2	Healthy	422.40	19.00	33.60	7.50
2	Healthy	424.00	18.00	33.60	7.50
2	Healthy	425.60	17.50	33.60	7.50
2	Healthy	427.20	18.50	33.60	7.50
2	Healthy	428.80	19.50	33.60	7.50
2	Healthy	430.40	17.00	33.60	7.50
2	Healthy	432.00	20.50	33.60	7.50
2	Healthy	433.60	18.50	33.60	7.50
2	Healthy	435.20	18.50	33.60	7.50
2	Healthy	436.80	19.50	33.60	7.50
2	Healthy	438.40	19.00	33.60	7.50
2	Healthy	440.00	17.00	33.60	7.50
2	Healthy	441.60	16.50	33.60	7.50
2	Healthy	443.20	18.00	33.60	7.50
2	Healthy	444.80	19.00	33.60	7.50
2	Healthy	446.40	18.00	33.60	7.50
2	Healthy	448.00	20.00	33.60	7.50
2	Healthy	449.60	20.00	33.60	7.50
2	Healthy	451.20	18.50	33.60	7.50
2	Healthy	452.80	20.00	33.60	7.50
2	Healthy	454.40	20.00	33.60	7.50
2	Healthy	456.00	20.00	33.60	7.50
2	Healthy	457.60	17.00	33.60	7.50
2	Healthy	459.20	19.00	33.60	7.50
2	Healthy	460.80	17.50	33.60	7.50
2	Healthy	462.40	18.00	33.60	7.50
2	Healthy	464.00	17.50	33.60	7.50
2	Healthy	465.60	19.00	33.60	7.50
2	Healthy	467.20	20.50	33.60	7.50
2	Healthy	468.80	18.50	33.60	7.50
2	Healthy	470.40	19.00	33.60	7.50
2	Healthy	472.00	19.50	33.60	7.50
2	Healthy	473.60	18.00	33.60	7.50
2	Healthy	475.20	18.50	33.60	7.50
2	Healthy	476.80	20.00	33.60	7.50
2	Healthy	478.40	19.00	33.60	7.50
2	Healthy	480.00	17.00	33.60	7.50
2	Healthy	481.60	16.50	33.60	7.50
2	Healthy	483.20	17.00	33.60	7.50
2	Healthy	484.80	17.50	33.60	7.50
2	Healthy	486.40	19.00	33.60	7.50
2	Healthy	488.00	18.00	33.60	7.50
2	Healthy	489.60	18.00	33.60	7.50
2	Healthy	491.20	18.00	33.60	7.50
2	Healthy	492.80	18.50	33.60	7.50
2	Healthy	494.40	18.50	33.60	7.50
2	Healthy	496.00	18.00	33.60	7.50
2	Healthy	497.60	19.00	33.60	7.50
2	Healthy	499.20	17.50	33.60	7.50
2	Healthy	500.80	20.00	33.60	7.50
2	Healthy	502.40	19.00	33.60	7.50
2	Healthy	504.00	19.00	33.60	7.50
2	Healthy	505.60	19.50	33.60	7.50
2	Healthy	507.20	19.50	33.60	7.50
2	Healthy	508.80	18.50	33.60	7.50
2	Healthy	510.40	20.00	33.60	7.50
2	Healthy	512.00	17.50	33.60	7.50
2	Healthy	513.60	20.00	33.60	7.50
2	Healthy	515.20	21.00	33.60	7.50
2	Healthy	516.80	20.50	33.60	7.50
2	Healthy	518.40	17.50	33.60	7.50
2	Healthy	520.00	20.00	33.60	7.50
2	Healthy	521.60	18.00	33.60	7.50
2	Healthy	523.20	16.50	33.60	7.50
2	Healthy	524.80	19.00	33.60	7.50
2	Healthy	526.40	17.00	33.60	7.50
2	Healthy	528.00	19.00	33.60	7.50
2	Healthy	529.60	17.50	33.60	7.50
2	Healthy	531.20	19.50	33.60	7.50
2	Healthy	532.80	17.50	33.60	7.50
2	Healthy	534.40	20.00	33.60	7.50
2	Healthy	536.00	18.50	33.60	7.50
2	Healthy	537.60	20.00	33.60	7.50
2	Healthy	539.20	17.00	33.60	7.50
2	Healthy	540.80	17.00	33.60	7.50
2	Healthy	542.40	18.50	33.60	7.50
2	Healthy	544.00	19.50	33.60	7.50
2	Healthy	545.60	18.50	33.60	7.50
2	Healthy	547.20	18.50	33.60	7.50
2	Healthy	548.80	18.50	33.60	7.50
2	Healthy	550.40	18.00	33.60	7.50
2	Healthy	552.00	19.50	33.60	7.50
2	Healthy	553.60	19.00	33.60	7.50
2	Healthy	555.20	18.00	33.60	7.50
2	Healthy	556.80	18.00	33.60	7.50
2	Healthy	558.40	20.00	33.60	7.50
2	Healthy	560.00	19.50	33.60	7.50
2	Healthy	561.60	19.00	33.60	7.50
2	Healthy	563.20	20.50	33.60	7.50
2	Healthy	564.80	22.00	33.60	7.50
2	Healthy	566.40	19.00	33.60	7.50
2	Healthy	568.00	20.50	33.60	7.50
2	Healthy	569.60	16.50	33.60	7.50
2	Healthy	571.20	19.50	33.60	7.50
2	Healthy	572.80	21.00	33.60	7.50
2	Healthy	574.40	18.50	33.60	7.50
2	Healthy	576.00	18.50	33.60	7.50
2	Healthy	577.60	17.50	33.60	7.50
2	Healthy	579.20	21.00	33.60	7.50
2	Healthy	580.80	21.50	33.60	7.50
2	Healthy	582.40	19.50	33.60	7.50
2	Healthy	584.00	17.00	33.60	7.50
2	Healthy	585.60	21.50	33.60	7.50
2	Healthy	587.20	19.50	33.60	7.50
2	Healthy	588.80	18.50	33.60	7.50
2	Healthy	590.40	18.50	33.60	7.50
2	Healthy	592.00	18.00	33.60	7.50
2	Healthy	593.60	19.00	33.60	7.50
2	Healthy	595.20	20.50	33.60	7.50
2	Healthy	596.80	20.00	33.60	7.50
2	Healthy	598.40	18.00	33.60	7.50
2	Healthy	600.00	18.00	33.60	7.50
2	Healthy	601.60	17.50	33.60	7.50
2	Healthy	603.20	19.00	33.60	7.50
2	Healthy	604.80	17.00	33.60	7.50
2	Healthy	606.40	19.00	33.60	7.50
2	Healthy	608.00	18.00	33.60	7.50
2	Healthy	609.60	19.50	33.60	7.50
2	Healthy	611.20	19.50	33.60	7.50
2	Healthy	612.80	17.50	33.60	7.50
2	Healthy	614.40	17.00	33.60	7.50
2	Healthy	616.00	17.50	33.60	7.50
2	Healthy	617.60	17.50	33.60	7.50
2	Healthy	619.20	21.00	33.60	7.50
2	Healthy	620.80	20.00	33.60	7.50
2	Healthy	622.40	17.50	33.60	7.50
2	Healthy	624.00	19.00	33.60	7.50
2	Healthy	625.60	17.50	33.60	7.50
2	Healthy	627.20	18.50	33.60	7.50
2	Healthy	628.80	19.00	33.60	7.50
2	Healthy	630.40	19.00	33.60	7.50
2	Healthy	632.00	18.00	33.60	7.50
2	Healthy	633.60	21.00	33.60	7.50
2	Healthy	635.20	18.00	33.60	7.50
2	Healthy	636.80	18.50	33.60	7.50
2	Healthy	638.40	17.50	33.60	7.50
2	Healthy	640.00	20.50	33.60	7.50
2	Healthy	641.60	17.50	33.60	7.50
2	Healthy	643.20	18.00	33.60	7.50
2	Healthy	644.80	19.50	33.60	7.50
2	Healthy	646.40	19.00	33.60	7.50
2	Healthy	648.00	18.50	33.60	7.50
2	Healthy	649.60	18.00	33.60	7.50
2	Healthy	651.20	20.00	33.60	7.50
2	Healthy	652.80	17.50	33.60	7.50
2	Healthy	654.40	18.00	33.60	7.50
2	Healthy	656.00	19.00	33.60	7.50
2	Healthy	657.60	17.50	33.60	7.50
2	Healthy	659.20	22.50	33.60	7.50
2	Healthy	660.80	16.50	33.60	7.50
2	Healthy	662.40	18.00	33.60	7.50
2	Healthy	664.00	16.00	33.60	7.50
2	Healthy	665.60	19.50	33.60	7.50
2	Healthy	667.20	18.50	33.60	7.50
2	Healthy	668.80	18.00	33.60	7.50
2	Healthy	670.40	16.00	33.60	7.50
2	Healthy	672.00	19.00	33.60	7.50
2	Healthy	673.60	17.50	33.60	7.50
2	Healthy	675.20	17.50	33.60	7.50
2	Healthy	676.80	17.50	33.60	7.50
2	Healthy	678.40	18.50	33.60	7.50
2	Healthy	680.00	18.50	33.60	7.50
2	Healthy	681.60	20.50	33.60	7.50
2	Healthy	683.20	18.50	33.60	7.50
2	Healthy	684.80	19.00	33.60	7.50
2	Healthy	686.40	18.50	33.60	7.50
2	Healthy	688.00	18.00	33.60	7.50
2	Healthy	689.60	16.50	33.60	7.50
2	Healthy	691.20	15.50	33.60	7.50
2	Healthy	692.80	16.00	33.60	7.50
2	Healthy	694.40	19.00	33.60	7.50
2	Healthy	696.00	19.50	33.60	7.50
2	Healthy	697.60	16.50	33.60	7.50
2	Healthy	699.20	18.00	33.60	7.50
2	Healthy	700.80	19.00	33.60	7.50
2	Healthy	702.40	19.50	33.60	7.50
2	Healthy	704.00	19.00	33.60	7.50
2	Healthy	705.60	19.50	33.60	7.50
2	Healthy	707.20	18.00	33.60	7.50
2	Healthy	708.80	17.00	33.60	7.50
2	Healthy	710.40	18.50	33.60	7.50
2	Healthy	712.00	17.50	33.60	7.50
2	Healthy	713.60	17.00	33.60	7.50
2	Healthy	715.20	20.50	33.60	7.50
2	Healthy	716.80	19.50	33.60	7.50
2	Healthy	718.40	19.00	33.60	7.50
2	Healthy	720.00	19.00	33.60	7.50
2	Healthy	721.60	18.00	33.60	7.50
2	Healthy	723.20	17.50	33.60	7.50
2	Healthy	724.80	18.50	33.60	7.50
2	Healthy	726.40	19.00	33.60	7.50
2	Healthy	728.00	20.00	33.60	7.50
2	Healthy	729.60	19.00	33.60	7.50
2	Healthy	731.20	18.00	33.60	7.50
2	Healthy	732.80	18.00	33.60	7.50
2	Healthy	734.40	19.00	33.60	7.50
2	Healthy	736.00	17.50	33.60	7.50
2	Healthy	737.60	18.50	33.60	7.50
2	Healthy	739.20	18.00	33.60	7.50
2	Healthy	740.80	17.00	33.60	7.50
2	Healthy	742.40	17.00	33.60	7.50
2	Healthy	744.00	20.00	33.60	7.50
2	Healthy	745.60	15.00	33.60	7.50
2	Healthy	747.20	18.50	33.60	7.50
2	Healthy	748.80	19.00	33.60	7.50
2	Healthy	750.40	19.00	33.60	7.50
2	Healthy	752.00	19.50	33.60	7.50
2	Healthy	753.60	18.00	33.60	7.50
2	Healthy	755.20	17.50	33.60	7.50
2	Healthy	756.80	19.00	33.60	7.50
2	Healthy	758.40	20.00	33.60	7.50
2	Healthy	760.00	17.50	33.60	7.50
2	Healthy	761.60	18.00	33.60	7.50
2	Healthy	763.20	18.00	33.60	7.50
2	Healthy	764.80	17.00	33.60	7.50
2	Healthy	766.40	19.50	33.60	7.50
2	Healthy	768.00	20.00	33.60	7.50
2	Healthy	769.60	16.00	33.60	7.50
2	Healthy	771.20	17.50	33.60	7.50
2	Healthy	772.80	17.00	33.60	7.50
2	Healthy	774.40	17.00	33.60	7.50
2	Healthy	776.00	18.50	33.60	7.50
2	Healthy	777.60	17.50	33.60	7.50
2	Healthy	779.20	16.50	33.60	7.50
2	Healthy	780.80	18.50	33.60	7.50
2	Cancer	1.60	13.33	25.60	13.00
2	Cancer	3.20	13.33	25.60	13.00
2	Cancer	4.80	12.67	25.60	13.00
2	Cancer	6.40	11.33	25.60	13.00
2	Cancer	8.00	12.67	25.60	13.00
2	Cancer	9.60	13.67	25.60	13.00
2	Cancer	11.20	13.33	25.60	13.00
2	Cancer	12.80	12.00	25.60	13.00
2	Cancer	14.40	12.00	25.60	13.00
2	Cancer	16.00	13.33	25.60	13.00
2	Cancer	17.60	13.00	25.60	13.00
2	Cancer	19.20	13.00	25.60	13.00
2	Cancer	20.80	11.00	25.60	13.00
2	Cancer	22.40	11.33	25.60	13.00
2	Cancer	24.00	13.33	25.60	13.00
2	Cancer	25.60	13.67	25.60	13.00
2	Cancer	27.20	12.33	25.60	13.00
2	Cancer	28.80	12.00	25.60	13.00
2	Cancer	30.40	12.67	25.60	13.00
2	Cancer	32.00	13.00	25.60	13.00
2	Cancer	33.60	13.00	25.60	13.00
2	Cancer	35.20	12.00	25.60	13.00
2	Cancer	36.80	12.00	25.60	13.00
2	Cancer	38.40	12.67	25.60	13.00
2	Cancer	40.00	16.67	25.60	13.00
2	Cancer	41.60	31.67	25.60	13.00
2	Cancer	43.20	50.67	25.60	13.00
2	Cancer	44.80	76.00	25.60	13.00
2	Cancer	46.40	96.33	25.60	13.00
2	Cancer	48.00	109.67	25.60	13.00
2	Cancer	49.60	120.33	25.60	13.00
2	Cancer	51.20	124.33	25.60	13.00
2	Cancer	52.80	124.33	25.60	13.00
2	Cancer	54.40	123.33	25.60	13.00
2	Cancer	56.00	123.67	25.60	13.00
2	Cancer	57.60	120.00	25.60	13.00
2	Cancer	59.20	114.33	25.60	13.00
2	Cancer	60.80	113.33	25.60	13.00
2	Cancer	62.40	111.67	25.60	13.00
2	Cancer	64.00	112.33	25.60	13.00
2	Cancer	65.60	112.00	25.60	13.00
2	Cancer	67.20	113.67	25.60	13.00
2	Cancer	68.80	110.67	25.60	13.00
2	Cancer	70.40	112.33	25.60	13.00
2	Cancer	72.00	112.67	25.60	13.00
2	Cancer	73.60	111.00	25.60	13.00
2	Cancer	75.20	111.00	25.60	13.00
2	Cancer	76.80	111.00	25.60	13.00
2	Cancer	78.40	108.00	25.60	13.00
2	Cancer	80.00	105.67	25.60	13.00
2	Cancer	81.60	105.00	25.60	13.00
2	Cancer	83.20	105.67	25.60	13.00
2	Cancer	84.80	103.67	25.60	13.00
2	Cancer	86.40	103.00	25.60	13.00
2	Cancer	88.00	100.33	25.60	13.00
2	Cancer	89.60	100.67	25.60	13.00
2	Cancer	91.20	98.67	25.60	13.00
2	Cancer	92.80	99.33	25.60	13.00
2	Cancer	94.40	98.00	25.60	13.00
2	Cancer	96.00	97.67	25.60	13.00
2	Cancer	97.60	96.67	25.60	13.00
2	Cancer	99.20	95.67	25.60	13.00
2	Cancer	100.80	95.00	25.60	13.00
2	Cancer	102.40	96.67	25.60	13.00
2	Cancer	104.00	96.33	25.60	13.00
2	Cancer	105.60	95.00	25.60	13.00
2	Cancer	107.20	94.00	25.60	13.00
2	Cancer	108.80	96.67	25.60	13.00
2	Cancer	110.40	93.67	25.60	13.00
2	Cancer	112.00	94.00	25.60	13.00
2	Cancer	113.60	92.33	25.60	13.00
2	Cancer	115.20	94.00	25.60	13.00
2	Cancer	116.80	91.00	25.60	13.00
2	Cancer	118.40	90.00	25.60	13.00
2	Cancer	120.00	90.33	25.60	13.00
2	Cancer	121.60	89.67	25.60	13.00
2	Cancer	123.20	89.33	25.60	13.00
2	Cancer	124.80	87.67	25.60	13.00
2	Cancer	126.40	88.00	25.60	13.00
2	Cancer	128.00	91.67	25.60	13.00
2	Cancer	129.60	88.33	25.60	13.00
2	Cancer	131.20	87.33	25.60	13.00
2	Cancer	132.80	87.67	25.60	13.00
2	Cancer	134.40	85.33	25.60	13.00
2	Cancer	136.00	86.33	25.60	13.00
2	Cancer	137.60	85.00	25.60	13.00
2	Cancer	139.20	85.00	25.60	13.00
2	Cancer	140.80	84.33	25.60	13.00
2	Cancer	142.40	84.33	25.60	13.00
2	Cancer	144.00	83.67	25.60	13.00
2	Cancer	145.60	81.67	25.60	13.00
2	Cancer	147.20	82.33	25.60	13.00
2	Cancer	148.80	85.33	25.60	13.00
2	Cancer	150.40	83.33	25.60	13.00
2	Cancer	152.00	80.00	25.60	13.00
2	Cancer	153.60	83.33	25.60	13.00
2	Cancer	155.20	81.67	25.60	13.00
2	Cancer	156.80	82.00	25.60	13.00
2	Cancer	158.40	81.67	25.60	13.00
2	Cancer	160.00	80.33	25.60	13.00
2	Cancer	161.60	80.67	25.60	13.00
2	Cancer	163.20	78.67	25.60	13.00
2	Cancer	164.80	80.33	25.60	13.00
2	Cancer	166.40	78.33	25.60	13.00
2	Cancer	168.00	78.33	25.60	13.00
2	Cancer	169.60	80.00	25.60	13.00
2	Cancer	171.20	77.67	25.60	13.00
2	Cancer	172.80	78.33	25.60	13.00
2	Cancer	174.40	76.33	25.60	13.00
2	Cancer	176.00	79.00	25.60	13.00
2	Cancer	177.60	77.33	25.60	13.00
2	Cancer	179.20	77.67	25.60	13.00
2	Cancer	180.80	75.00	25.60	13.00
2	Cancer	182.40	75.00	25.60	13.00
2	Cancer	184.00	75.00	25.60	13.00
2	Cancer	185.60	76.67	25.60	13.00
2	Cancer	187.20	76.67	25.60	13.00
2	Cancer	188.80	73.33	25.60	13.00
2	Cancer	190.40	75.67	25.60	13.00
2	Cancer	192.00	75.00	25.60	13.00
2	Cancer	193.60	73.00	25.60	13.00
2	Cancer	195.20	74.00	25.60	13.00
2	Cancer	196.80	75.33	25.60	13.00
2	Cancer	198.40	75.33	25.60	13.00
2	Cancer	200.00	74.33	25.60	13.00
2	Cancer	201.60	72.67	25.60	13.00
2	Cancer	203.20	71.00	25.60	13.00
2	Cancer	204.80	72.67	25.60	13.00
2	Cancer	206.40	72.33	25.60	13.00
2	Cancer	208.00	72.67	25.60	13.00
2	Cancer	209.60	72.00	25.60	13.00
2	Cancer	211.20	71.33	25.60	13.00
2	Cancer	212.80	71.00	25.60	13.00
2	Cancer	214.40	71.67	25.60	13.00
2	Cancer	216.00	72.67	25.60	13.00
2	Cancer	217.60	71.67	25.60	13.00
2	Cancer	219.20	70.33	25.60	13.00
2	Cancer	220.80	71.00	25.60	13.00
2	Cancer	222.40	70.67	25.60	13.00
2	Cancer	224.00	67.67	25.60	13.00
2	Cancer	225.60	70.00	25.60	13.00
2	Cancer	227.20	69.67	25.60	13.00
2	Cancer	228.80	69.33	25.60	13.00
2	Cancer	230.40	69.67	25.60	13.00
2	Cancer	232.00	68.33	25.60	13.00
2	Cancer	233.60	69.33	25.60	13.00
2	Cancer	235.20	67.00	25.60	13.00
2	Cancer	236.80	69.00	25.60	13.00
2	Cancer	238.40	68.00	25.60	13.00
2	Cancer	240.00	69.67	25.60	13.00
2	Cancer	241.60	69.33	25.60	13.00
2	Cancer	243.20	67.67	25.60	13.00
2	Cancer	244.80	68.00	25.60	13.00
2	Cancer	246.40	66.00	25.60	13.00
2	Cancer	248.00	67.00	25.60	13.00
2	Cancer	249.60	68.67	25.60	13.00
2	Cancer	251.20	67.33	25.60	13.00
2	Cancer	252.80	66.67	25.60	13.00
2	Cancer	254.40	67.00	25.60	13.00
2	Cancer	256.00	68.67	25.60	13.00
2	Cancer	257.60	64.33	25.60	13.00
2	Cancer	259.20	65.00	25.60	13.00
2	Cancer	260.80	66.00	25.60	13.00
2	Cancer	262.40	65.33	25.60	13.00
2	Cancer	264.00	64.33	25.60	13.00
2	Cancer	265.60	65.67	25.60	13.00
2	Cancer	267.20	64.00	25.60	13.00
2	Cancer	268.80	63.33	25.60	13.00
2	Cancer	270.40	65.67	25.60	13.00
2	Cancer	272.00	64.33	25.60	13.00
2	Cancer	273.60	64.33	25.60	13.00
2	Cancer	275.20	63.67	25.60	13.00
2	Cancer	276.80	64.33	25.60	13.00
2	Cancer	278.40	65.00	25.60	13.00
2	Cancer	280.00	62.00	25.60	13.00
2	Cancer	281.60	63.67	25.60	13.00
2	Cancer	283.20	64.67	25.60	13.00
2	Cancer	284.80	63.67	25.60	13.00
2	Cancer	286.40	64.00	25.60	13.00
2	Cancer	288.00	60.67	25.60	13.00
2	Cancer	289.60	64.33	25.60	13.00
2	Cancer	291.20	64.33	25.60	13.00
2	Cancer	292.80	63.00	25.60	13.00
2	Cancer	294.40	63.33	25.60	13.00
2	Cancer	296.00	62.67	25.60	13.00
2	Cancer	297.60	63.67	25.60	13.00
2	Cancer	299.20	62.00	25.60	13.00
2	Cancer	300.80	61.67	25.60	13.00
2	Cancer	302.40	61.67	25.60	13.00
2	Cancer	304.00	62.67	25.60	13.00
2	Cancer	305.60	62.00	25.60	13.00
2	Cancer	307.20	62.00	25.60	13.00
2	Cancer	308.80	60.67	25.60	13.00
2	Cancer	310.40	60.00	25.60	13.00
2	Cancer	312.00	61.00	25.60	13.00
2	Cancer	313.60	63.67	25.60	13.00
2	Cancer	315.20	61.00	25.60	13.00
2	Cancer	316.80	61.67	25.60	13.00
2	Cancer	318.40	60.33	25.60	13.00
2	Cancer	320.00	61.67	25.60	13.00
2	Cancer	321.60	61.00	25.60	13.00
2	Cancer	323.20	61.33	25.60	13.00
2	Cancer	324.80	60.00	25.60	13.00
2	Cancer	326.40	60.33	25.60	13.00
2	Cancer	328.00	61.33	25.60	13.00
2	Cancer	329.60	60.00	25.60	13.00
2	Cancer	331.20	59.67	25.60	13.00
2	Cancer	332.80	60.33	25.60	13.00
2	Cancer	334.40	60.67	25.60	13.00
2	Cancer	336.00	59.67	25.60	13.00
2	Cancer	337.60	60.00	25.60	13.00
2	Cancer	339.20	60.00	25.60	13.00
2	Cancer	340.80	57.67	25.60	13.00
2	Cancer	342.40	60.00	25.60	13.00
2	Cancer	344.00	59.00	25.60	13.00
2	Cancer	345.60	58.67	25.60	13.00
2	Cancer	347.20	58.33	25.60	13.00
2	Cancer	348.80	59.67	25.60	13.00
2	Cancer	350.40	60.00	25.60	13.00
2	Cancer	352.00	58.67	25.60	13.00
2	Cancer	353.60	56.67	25.60	13.00
2	Cancer	355.20	60.33	25.60	13.00
2	Cancer	356.80	60.67	25.60	13.00
2	Cancer	358.40	58.33	25.60	13.00
2	Cancer	360.00	59.67	25.60	13.00
2	Cancer	361.60	58.00	25.60	13.00
2	Cancer	363.20	58.67	25.60	13.00
2	Cancer	364.80	59.67	25.60	13.00
2	Cancer	366.40	57.00	25.60	13.00
2	Cancer	368.00	57.00	25.60	13.00
2	Cancer	369.60	57.67	25.60	13.00
2	Cancer	371.20	59.00	25.60	13.00
2	Cancer	372.80	58.00	25.60	13.00
2	Cancer	374.40	58.00	25.60	13.00
2	Cancer	376.00	56.67	25.60	13.00
2	Cancer	377.60	57.00	25.60	13.00
2	Cancer	379.20	57.33	25.60	13.00
2	Cancer	380.80	56.67	25.60	13.00
2	Cancer	382.40	58.33	25.60	13.00
2	Cancer	384.00	58.33	25.60	13.00
2	Cancer	385.60	56.33	25.60	13.00
2	Cancer	387.20	57.33	25.60	13.00
2	Cancer	388.80	56.00	25.60	13.00
2	Cancer	390.40	57.00	25.60	13.00
2	Cancer	392.00	57.33	25.60	13.00
2	Cancer	393.60	56.00	25.60	13.00
2	Cancer	395.20	56.00	25.60	13.00
2	Cancer	396.80	56.00	25.60	13.00
2	Cancer	398.40	57.33	25.60	13.00
2	Cancer	400.00	56.33	25.60	13.00
2	Cancer	401.60	57.67	25.60	13.00
2	Cancer	403.20	55.33	25.60	13.00
2	Cancer	404.80	55.33	25.60	13.00
2	Cancer	406.40	53.67	25.60	13.00
2	Cancer	408.00	56.00	25.60	13.00
2	Cancer	409.60	55.33	25.60	13.00
2	Cancer	411.20	54.67	25.60	13.00
2	Cancer	412.80	55.00	25.60	13.00
2	Cancer	414.40	54.00	25.60	13.00
2	Cancer	416.00	55.33	25.60	13.00
2	Cancer	417.60	56.00	25.60	13.00
2	Cancer	419.20	54.67	25.60	13.00
2	Cancer	420.80	56.33	25.60	13.00
2	Cancer	422.40	55.33	25.60	13.00
2	Cancer	424.00	54.67	25.60	13.00
2	Cancer	425.60	54.00	25.60	13.00
2	Cancer	427.20	55.00	25.60	13.00
2	Cancer	428.80	55.33	25.60	13.00
2	Cancer	430.40	54.33	25.60	13.00
2	Cancer	432.00	52.67	25.60	13.00
2	Cancer	433.60	54.67	25.60	13.00
2	Cancer	435.20	56.00	25.60	13.00
2	Cancer	436.80	54.67	25.60	13.00
2	Cancer	438.40	56.33	25.60	13.00
2	Cancer	440.00	53.33	25.60	13.00
2	Cancer	441.60	55.33	25.60	13.00
2	Cancer	443.20	53.33	25.60	13.00
2	Cancer	444.80	53.00	25.60	13.00
2	Cancer	446.40	53.33	25.60	13.00
2	Cancer	448.00	53.33	25.60	13.00
2	Cancer	449.60	54.67	25.60	13.00
2	Cancer	451.20	54.00	25.60	13.00
2	Cancer	452.80	52.00	25.60	13.00
2	Cancer	454.40	52.67	25.60	13.00
2	Cancer	456.00	50.67	25.60	13.00
2	Cancer	457.60	55.33	25.60	13.00
2	Cancer	459.20	52.67	25.60	13.00
2	Cancer	460.80	53.00	25.60	13.00
2	Cancer	462.40	52.33	25.60	13.00
2	Cancer	464.00	54.33	25.60	13.00
2	Cancer	465.60	54.00	25.60	13.00
2	Cancer	467.20	53.00	25.60	13.00
2	Cancer	468.80	54.00	25.60	13.00
2	Cancer	470.40	53.00	25.60	13.00
2	Cancer	472.00	51.33	25.60	13.00
2	Cancer	473.60	53.33	25.60	13.00
2	Cancer	475.20	53.67	25.60	13.00
2	Cancer	476.80	53.67	25.60	13.00
2	Cancer	478.40	51.00	25.60	13.00
2	Cancer	480.00	53.33	25.60	13.00
2	Cancer	481.60	52.67	25.60	13.00
2	Cancer	483.20	51.00	25.60	13.00
2	Cancer	484.80	54.33	25.60	13.00
2	Cancer	486.40	52.33	25.60	13.00
2	Cancer	488.00	53.00	25.60	13.00
2	Cancer	489.60	53.33	25.60	13.00
2	Cancer	491.20	53.00	25.60	13.00
2	Cancer	492.80	53.00	25.60	13.00
2	Cancer	494.40	51.00	25.60	13.00
2	Cancer	496.00	53.33	25.60	13.00
2	Cancer	497.60	51.67	25.60	13.00
2	Cancer	499.20	52.67	25.60	13.00
2	Cancer	500.80	51.33	25.60	13.00
2	Cancer	502.40	51.33	25.60	13.00
2	Cancer	504.00	52.00	25.60	13.00
2	Cancer	505.60	52.67	25.60	13.00
2	Cancer	507.20	51.67	25.60	13.00
2	Cancer	508.80	53.67	25.60	13.00
2	Cancer	510.40	52.67	25.60	13.00
2	Cancer	512.00	52.00	25.60	13.00
2	Cancer	513.60	53.33	25.60	13.00
2	Cancer	515.20	50.67	25.60	13.00
2	Cancer	516.80	51.67	25.60	13.00
2	Cancer	518.40	51.00	25.60	13.00
2	Cancer	520.00	52.33	25.60	13.00
2	Cancer	521.60	49.67	25.60	13.00
2	Cancer	523.20	51.67	25.60	13.00
2	Cancer	524.80	51.67	25.60	13.00
2	Cancer	526.40	50.00	25.60	13.00
2	Cancer	528.00	51.33	25.60	13.00
2	Cancer	529.60	52.33	25.60	13.00
2	Cancer	531.20	52.67	25.60	13.00
2	Cancer	532.80	51.00	25.60	13.00
2	Cancer	534.40	50.33	25.60	13.00
2	Cancer	536.00	51.67	25.60	13.00
2	Cancer	537.60	51.00	25.60	13.00
2	Cancer	539.20	50.00	25.60	13.00
2	Cancer	540.80	52.33	25.60	13.00
2	Cancer	542.40	52.00	25.60	13.00
2	Cancer	544.00	51.67	25.60	13.00
2	Cancer	545.60	51.67	25.60	13.00
2	Cancer	547.20	51.33	25.60	13.00
2	Cancer	548.80	49.67	25.60	13.00
2	Cancer	550.40	48.33	25.60	13.00
2	Cancer	552.00	50.00	25.60	13.00
2	Cancer	553.60	51.00	25.60	13.00
2	Cancer	555.20	49.33	25.60	13.00
2	Cancer	556.80	50.00	25.60	13.00
2	Cancer	558.40	51.67	25.60	13.00
2	Cancer	560.00	49.00	25.60	13.00
2	Cancer	561.60	51.00	25.60	13.00
2	Cancer	563.20	50.67	25.60	13.00
2	Cancer	564.80	52.00	25.60	13.00
2	Cancer	566.40	49.67	25.60	13.00
2	Cancer	568.00	51.00	25.60	13.00
2	Cancer	569.60	51.33	25.60	13.00
2	Cancer	571.20	49.67	25.60	13.00
2	Cancer	572.80	51.33	25.60	13.00
2	Cancer	574.40	49.33	25.60	13.00
2	Cancer	576.00	50.33	25.60	13.00
2	Cancer	577.60	49.00	25.60	13.00
2	Cancer	579.20	48.33	25.60	13.00
2	Cancer	580.80	49.00	25.60	13.00
2	Cancer	582.40	47.67	25.60	13.00
2	Cancer	584.00	49.67	25.60	13.00
2	Cancer	585.60	48.00	25.60	13.00
2	Cancer	587.20	48.00	25.60	13.00
2	Cancer	588.80	50.67	25.60	13.00
2	Cancer	590.40	49.33	25.60	13.00
2	Cancer	592.00	47.00	25.60	13.00
2	Cancer	593.60	49.33	25.60	13.00
2	Cancer	595.20	48.00	25.60	13.00
2	Cancer	596.80	50.33	25.60	13.00
2	Cancer	598.40	48.00	25.60	13.00
2	Cancer	600.00	48.00	25.60	13.00
2	Cancer	601.60	48.33	25.60	13.00
2	Cancer	603.20	50.00	25.60	13.00
2	Cancer	604.80	48.67	25.60	13.00
2	Cancer	606.40	49.33	25.60	13.00
2	Cancer	608.00	49.33	25.60	13.00
2	Cancer	609.60	48.00	25.60	13.00
2	Cancer	611.20	46.67	25.60	13.00
2	Cancer	612.80	48.00	25.60	13.00
2	Cancer	614.40	48.67	25.60	13.00
2	Cancer	616.00	47.33	25.60	13.00
2	Cancer	617.60	47.33	25.60	13.00
2	Cancer	619.20	46.00	25.60	13.00
2	Cancer	620.80	49.33	25.60	13.00
2	Cancer	622.40	48.00	25.60	13.00
2	Cancer	624.00	47.00	25.60	13.00
2	Cancer	625.60	47.67	25.60	13.00
2	Cancer	627.20	48.33	25.60	13.00
2	Cancer	628.80	46.00	25.60	13.00
2	Cancer	630.40	46.67	25.60	13.00
2	Cancer	632.00	48.67	25.60	13.00
2	Cancer	633.60	48.33	25.60	13.00
2	Cancer	635.20	47.00	25.60	13.00
2	Cancer	636.80	46.67	25.60	13.00
2	Cancer	638.40	45.33	25.60	13.00
2	Cancer	640.00	47.00	25.60	13.00
2	Cancer	641.60	47.33	25.60	13.00
2	Cancer	643.20	46.00	25.60	13.00
2	Cancer	644.80	49.33	25.60	13.00
2	Cancer	646.40	46.33	25.60	13.00
2	Cancer	648.00	47.33	25.60	13.00
2	Cancer	649.60	46.33	25.60	13.00
2	Cancer	651.20	47.67	25.60	13.00
2	Cancer	652.80	46.00	25.60	13.00
2	Cancer	654.40	46.00	25.60	13.00
2	Cancer	656.00	47.00	25.60	13.00
2	Cancer	657.60	48.00	25.60	13.00
2	Cancer	659.20	46.33	25.60	13.00
2	Cancer	660.80	46.00	25.60	13.00
2	Cancer	662.40	46.00	25.60	13.00
2	Cancer	664.00	46.00	25.60	13.00
2	Cancer	665.60	47.33	25.60	13.00
2	Cancer	667.20	47.33	25.60	13.00
2	Cancer	668.80	47.67	25.60	13.00
2	Cancer	670.40	46.33	25.60	13.00
2	Cancer	672.00	46.67	25.60	13.00
2	Cancer	673.60	45.33	25.60	13.00
2	Cancer	675.20	48.33	25.60	13.00
2	Cancer	676.80	46.33	25.60	13.00
2	Cancer	678.40	46.33	25.60	13.00
2	Cancer	680.00	45.00	25.60	13.00
2	Cancer	681.60	45.00	25.60	13.00
2	Cancer	683.20	47.00	25.60	13.00
2	Cancer	684.80	46.00	25.60	13.00
2	Cancer	686.40	45.67	25.60	13.00
2	Cancer	688.00	44.33	25.60	13.00
2	Cancer	689.60	47.00	25.60	13.00
2	Cancer	691.20	47.33	25.60	13.00
2	Cancer	692.80	48.33	25.60	13.00
2	Cancer	694.40	46.67	25.60	13.00
2	Cancer	696.00	47.00	25.60	13.00
2	Cancer	697.60	45.33	25.60	13.00
2	Cancer	699.20	44.00	25.60	13.00
2	Cancer	700.80	43.33	25.60	13.00
2	Cancer	702.40	47.33	25.60	13.00
2	Cancer	704.00	46.67	25.60	13.00
2	Cancer	705.60	45.33	25.60	13.00
2	Cancer	707.20	44.00	25.60	13.00
2	Cancer	708.80	44.67	25.60	13.00
2	Cancer	710.40	45.00	25.60	13.00
2	Cancer	712.00	47.00	25.60	13.00
2	Cancer	713.60	49.00	25.60	13.00
2	Cancer	715.20	45.67	25.60	13.00
2	Cancer	716.80	45.67	25.60	13.00
2	Cancer	718.40	43.33	25.60	13.00
2	Cancer	720.00	45.67	25.60	13.00
2	Cancer	721.60	45.67	25.60	13.00
2	Cancer	723.20	44.33	25.60	13.00
2	Cancer	724.80	47.67	25.60	13.00
2	Cancer	726.40	44.67	25.60	13.00
2	Cancer	728.00	44.67	25.60	13.00
2	Cancer	729.60	45.00	25.60	13.00
2	Cancer	731.20	44.67	25.60	13.00
2	Cancer	732.80	45.33	25.60	13.00
2	Cancer	734.40	44.00	25.60	13.00
2	Cancer	736.00	45.33	25.60	13.00
2	Cancer	737.60	43.67	25.60	13.00
2	Cancer	739.20	47.00	25.60	13.00
2	Cancer	740.80	46.33	25.60	13.00
2	Cancer	742.40	44.67	25.60	13.00
2	Cancer	744.00	45.00	25.60	13.00
2	Cancer	745.60	46.67	25.60	13.00
2	Cancer	747.20	47.33	25.60	13.00
2	Cancer	748.80	45.67	25.60	13.00
2	Cancer	750.40	45.00	25.60	13.00
2	Cancer	752.00	46.67	25.60	13.00
2	Cancer	753.60	44.67	25.60	13.00
2	Cancer	755.20	44.00	25.60	13.00
2	Cancer	756.80	47.33	25.60	13.00
2	Cancer	758.40	45.00	25.60	13.00
2	Cancer	760.00	43.67	25.60	13.00
2	Cancer	761.60	43.67	25.60	13.00
2	Cancer	763.20	45.67	25.60	13.00
2	Cancer	764.80	44.00	25.60	13.00
2	Cancer	766.40	44.33	25.60	13.00
2	Cancer	768.00	47.00	25.60	13.00
2	Cancer	769.60	47.33	25.60	13.00
2	Cancer	771.20	45.00	25.60	13.00
2	Cancer	772.80	44.33	25.60	13.00
2	Cancer	774.40	45.33	25.60	13.00
2	Cancer	776.00	46.33	25.60	13.00
2	Cancer	777.60	43.00	25.60	13.00
2	Cancer	779.20	46.67	25.60	13.00
2	Cancer	780.80	43.67	25.60	13.00
3	Healthy	1.60	7.67	32.00	8.00
3	Healthy	3.20	7.67	32.00	8.00
3	Healthy	4.80	9.33	32.00	8.00
3	Healthy	6.40	8.00	32.00	8.00
3	Healthy	8.00	7.33	32.00	8.00
3	Healthy	9.60	9.33	32.00	8.00
3	Healthy	11.20	7.33	32.00	8.00
3	Healthy	12.80	8.00	32.00	8.00
3	Healthy	14.40	9.00	32.00	8.00
3	Healthy	16.00	8.33	32.00	8.00
3	Healthy	17.60	9.33	32.00	8.00
3	Healthy	19.20	8.67	32.00	8.00
3	Healthy	20.80	8.00	32.00	8.00
3	Healthy	22.40	9.00	32.00	8.00
3	Healthy	24.00	8.33	32.00	8.00
3	Healthy	25.60	8.00	32.00	8.00
3	Healthy	27.20	8.33	32.00	8.00
3	Healthy	28.80	6.67	32.00	8.00
3	Healthy	30.40	7.00	32.00	8.00
3	Healthy	32.00	8.00	32.00	8.00
3	Healthy	33.60	8.33	32.00	8.00
3	Healthy	35.20	8.33	32.00	8.00
3	Healthy	36.80	8.33	32.00	8.00
3	Healthy	38.40	8.00	32.00	8.00
3	Healthy	40.00	8.00	32.00	8.00
3	Healthy	41.60	9.00	32.00	8.00
3	Healthy	43.20	9.67	32.00	8.00
3	Healthy	44.80	13.67	32.00	8.00
3	Healthy	46.40	15.33	32.00	8.00
3	Healthy	48.00	16.67	32.00	8.00
3	Healthy	49.60	19.00	32.00	8.00
3	Healthy	51.20	20.67	32.00	8.00
3	Healthy	52.80	24.67	32.00	8.00
3	Healthy	54.40	25.33	32.00	8.00
3	Healthy	56.00	26.67	32.00	8.00
3	Healthy	57.60	28.00	32.00	8.00
3	Healthy	59.20	26.33	32.00	8.00
3	Healthy	60.80	28.00	32.00	8.00
3	Healthy	62.40	30.00	32.00	8.00
3	Healthy	64.00	30.67	32.00	8.00
3	Healthy	65.60	32.33	32.00	8.00
3	Healthy	67.20	34.00	32.00	8.00
3	Healthy	68.80	35.67	32.00	8.00
3	Healthy	70.40	35.00	32.00	8.00
3	Healthy	72.00	34.00	32.00	8.00
3	Healthy	73.60	36.00	32.00	8.00
3	Healthy	75.20	34.33	32.00	8.00
3	Healthy	76.80	34.33	32.00	8.00
3	Healthy	78.40	35.33	32.00	8.00
3	Healthy	80.00	35.33	32.00	8.00
3	Healthy	81.60	34.67	32.00	8.00
3	Healthy	83.20	40.33	32.00	8.00
3	Healthy	84.80	38.67	32.00	8.00
3	Healthy	86.40	39.33	32.00	8.00
3	Healthy	88.00	38.67	32.00	8.00
3	Healthy	89.60	40.67	32.00	8.00
3	Healthy	91.20	39.00	32.00	8.00
3	Healthy	92.80	36.67	32.00	8.00
3	Healthy	94.40	39.00	32.00	8.00
3	Healthy	96.00	39.67	32.00	8.00
3	Healthy	97.60	39.67	32.00	8.00
3	Healthy	99.20	41.33	32.00	8.00
3	Healthy	100.80	41.33	32.00	8.00
3	Healthy	102.40	42.33	32.00	8.00
3	Healthy	104.00	42.67	32.00	8.00
3	Healthy	105.60	42.33	32.00	8.00
3	Healthy	107.20	43.00	32.00	8.00
3	Healthy	108.80	45.67	32.00	8.00
3	Healthy	110.40	40.67	32.00	8.00
3	Healthy	112.00	44.00	32.00	8.00
3	Healthy	113.60	43.67	32.00	8.00
3	Healthy	115.20	43.67	32.00	8.00
3	Healthy	116.80	43.67	32.00	8.00
3	Healthy	118.40	44.67	32.00	8.00
3	Healthy	120.00	45.33	32.00	8.00
3	Healthy	121.60	46.33	32.00	8.00
3	Healthy	123.20	45.33	32.00	8.00
3	Healthy	124.80	45.33	32.00	8.00
3	Healthy	126.40	44.33	32.00	8.00
3	Healthy	128.00	41.33	32.00	8.00
3	Healthy	129.60	43.33	32.00	8.00
3	Healthy	131.20	43.67	32.00	8.00
3	Healthy	132.80	45.00	32.00	8.00
3	Healthy	134.40	45.00	32.00	8.00
3	Healthy	136.00	42.33	32.00	8.00
3	Healthy	137.60	45.00	32.00	8.00
3	Healthy	139.20	45.00	32.00	8.00
3	Healthy	140.80	44.67	32.00	8.00
3	Healthy	142.40	46.00	32.00	8.00
3	Healthy	144.00	42.33	32.00	8.00
3	Healthy	145.60	44.00	32.00	8.00
3	Healthy	147.20	45.00	32.00	8.00
3	Healthy	148.80	43.00	32.00	8.00
3	Healthy	150.40	43.33	32.00	8.00
3	Healthy	152.00	46.33	32.00	8.00
3	Healthy	153.60	44.33	32.00	8.00
3	Healthy	155.20	48.00	32.00	8.00
3	Healthy	156.80	47.00	32.00	8.00
3	Healthy	158.40	44.33	32.00	8.00
3	Healthy	160.00	45.33	32.00	8.00
3	Healthy	161.60	46.67	32.00	8.00
3	Healthy	163.20	45.67	32.00	8.00
3	Healthy	164.80	44.33	32.00	8.00
3	Healthy	166.40	45.00	32.00	8.00
3	Healthy	168.00	47.33	32.00	8.00
3	Healthy	169.60	45.00	32.00	8.00
3	Healthy	171.20	44.33	32.00	8.00
3	Healthy	172.80	43.33	32.00	8.00
3	Healthy	174.40	45.67	32.00	8.00
3	Healthy	176.00	46.67	32.00	8.00
3	Healthy	177.60	45.67	32.00	8.00
3	Healthy	179.20	44.00	32.00	8.00
3	Healthy	180.80	45.67	32.00	8.00
3	Healthy	182.40	47.33	32.00	8.00
3	Healthy	184.00	45.33	32.00	8.00
3	Healthy	185.60	44.33	32.00	8.00
3	Healthy	187.20	45.00	32.00	8.00
3	Healthy	188.80	47.33	32.00	8.00
3	Healthy	190.40	49.33	32.00	8.00
3	Healthy	192.00	46.00	32.00	8.00
3	Healthy	193.60	46.67	32.00	8.00
3	Healthy	195.20	46.33	32.00	8.00
3	Healthy	196.80	49.00	32.00	8.00
3	Healthy	198.40	47.00	32.00	8.00
3	Healthy	200.00	45.67	32.00	8.00
3	Healthy	201.60	48.67	32.00	8.00
3	Healthy	203.20	48.67	32.00	8.00
3	Healthy	204.80	47.67	32.00	8.00
3	Healthy	206.40	48.67	32.00	8.00
3	Healthy	208.00	45.00	32.00	8.00
3	Healthy	209.60	46.00	32.00	8.00
3	Healthy	211.20	48.67	32.00	8.00
3	Healthy	212.80	46.67	32.00	8.00
3	Healthy	214.40	46.67	32.00	8.00
3	Healthy	216.00	44.33	32.00	8.00
3	Healthy	217.60	48.00	32.00	8.00
3	Healthy	219.20	47.33	32.00	8.00
3	Healthy	220.80	46.33	32.00	8.00
3	Healthy	222.40	45.67	32.00	8.00
3	Healthy	224.00	44.67	32.00	8.00
3	Healthy	225.60	48.67	32.00	8.00
3	Healthy	227.20	48.00	32.00	8.00
3	Healthy	228.80	43.67	32.00	8.00
3	Healthy	230.40	45.00	32.00	8.00
3	Healthy	232.00	48.67	32.00	8.00
3	Healthy	233.60	48.67	32.00	8.00
3	Healthy	235.20	50.00	32.00	8.00
3	Healthy	236.80	46.00	32.00	8.00
3	Healthy	238.40	45.33	32.00	8.00
3	Healthy	240.00	49.00	32.00	8.00
3	Healthy	241.60	44.33	32.00	8.00
3	Healthy	243.20	44.33	32.00	8.00
3	Healthy	244.80	44.67	32.00	8.00
3	Healthy	246.40	44.33	32.00	8.00
3	Healthy	248.00	46.33	32.00	8.00
3	Healthy	249.60	45.33	32.00	8.00
3	Healthy	251.20	46.33	32.00	8.00
3	Healthy	252.80	47.00	32.00	8.00
3	Healthy	254.40	47.00	32.00	8.00
3	Healthy	256.00	46.33	32.00	8.00
3	Healthy	257.60	45.67	32.00	8.00
3	Healthy	259.20	46.33	32.00	8.00
3	Healthy	260.80	43.67	32.00	8.00
3	Healthy	262.40	46.00	32.00	8.00
3	Healthy	264.00	46.67	32.00	8.00
3	Healthy	265.60	43.67	32.00	8.00
3	Healthy	267.20	45.67	32.00	8.00
3	Healthy	268.80	46.33	32.00	8.00
3	Healthy	270.40	44.67	32.00	8.00
3	Healthy	272.00	45.33	32.00	8.00
3	Healthy	273.60	43.67	32.00	8.00
3	Healthy	275.20	44.00	32.00	8.00
3	Healthy	276.80	45.67	32.00	8.00
3	Healthy	278.40	45.33	32.00	8.00
3	Healthy	280.00	45.00	32.00	8.00
3	Healthy	281.60	45.67	32.00	8.00
3	Healthy	283.20	46.67	32.00	8.00
3	Healthy	284.80	46.00	32.00	8.00
3	Healthy	286.40	46.33	32.00	8.00
3	Healthy	288.00	44.33	32.00	8.00
3	Healthy	289.60	45.67	32.00	8.00
3	Healthy	291.20	46.67	32.00	8.00
3	Healthy	292.80	45.00	32.00	8.00
3	Healthy	294.40	43.00	32.00	8.00
3	Healthy	296.00	42.67	32.00	8.00
3	Healthy	297.60	45.00	32.00	8.00
3	Healthy	299.20	45.67	32.00	8.00
3	Healthy	300.80	45.67	32.00	8.00
3	Healthy	302.40	44.33	32.00	8.00
3	Healthy	304.00	43.33	32.00	8.00
3	Healthy	305.60	44.67	32.00	8.00
3	Healthy	307.20	44.33	32.00	8.00
3	Healthy	308.80	42.33	32.00	8.00
3	Healthy	310.40	45.67	32.00	8.00
3	Healthy	312.00	46.33	32.00	8.00
3	Healthy	313.60	44.33	32.00	8.00
3	Healthy	315.20	44.33	32.00	8.00
3	Healthy	316.80	43.00	32.00	8.00
3	Healthy	318.40	44.67	32.00	8.00
3	Healthy	320.00	43.67	32.00	8.00
3	Healthy	321.60	43.67	32.00	8.00
3	Healthy	323.20	43.67	32.00	8.00
3	Healthy	324.80	41.67	32.00	8.00
3	Healthy	326.40	42.67	32.00	8.00
3	Healthy	328.00	46.33	32.00	8.00
3	Healthy	329.60	42.00	32.00	8.00
3	Healthy	331.20	42.67	32.00	8.00
3	Healthy	332.80	45.33	32.00	8.00
3	Healthy	334.40	45.67	32.00	8.00
3	Healthy	336.00	44.33	32.00	8.00
3	Healthy	337.60	41.00	32.00	8.00
3	Healthy	339.20	47.00	32.00	8.00
3	Healthy	340.80	43.33	32.00	8.00
3	Healthy	342.40	42.33	32.00	8.00
3	Healthy	344.00	43.67	32.00	8.00
3	Healthy	345.60	43.67	32.00	8.00
3	Healthy	347.20	44.00	32.00	8.00
3	Healthy	348.80	43.33	32.00	8.00
3	Healthy	350.40	44.00	32.00	8.00
3	Healthy	352.00	42.67	32.00	8.00
3	Healthy	353.60	41.33	32.00	8.00
3	Healthy	355.20	45.00	32.00	8.00
3	Healthy	356.80	42.33	32.00	8.00
3	Healthy	358.40	43.67	32.00	8.00
3	Healthy	360.00	43.67	32.00	8.00
3	Healthy	361.60	44.33	32.00	8.00
3	Healthy	363.20	43.67	32.00	8.00
3	Healthy	364.80	42.33	32.00	8.00
3	Healthy	366.40	40.67	32.00	8.00
3	Healthy	368.00	41.33	32.00	8.00
3	Healthy	369.60	44.67	32.00	8.00
3	Healthy	371.20	43.67	32.00	8.00
3	Healthy	372.80	42.00	32.00	8.00
3	Healthy	374.40	44.33	32.00	8.00
3	Healthy	376.00	41.33	32.00	8.00
3	Healthy	377.60	41.33	32.00	8.00
3	Healthy	379.20	43.00	32.00	8.00
3	Healthy	380.80	42.33	32.00	8.00
3	Healthy	382.40	43.33	32.00	8.00
3	Healthy	384.00	42.67	32.00	8.00
3	Healthy	385.60	44.33	32.00	8.00
3	Healthy	387.20	40.33	32.00	8.00
3	Healthy	388.80	43.00	32.00	8.00
3	Healthy	390.40	43.33	32.00	8.00
3	Healthy	392.00	43.67	32.00	8.00
3	Healthy	393.60	43.67	32.00	8.00
3	Healthy	395.20	42.33	32.00	8.00
3	Healthy	396.80	41.00	32.00	8.00
3	Healthy	398.40	46.00	32.00	8.00
3	Healthy	400.00	41.67	32.00	8.00
3	Healthy	401.60	41.67	32.00	8.00
3	Healthy	403.20	43.33	32.00	8.00
3	Healthy	404.80	42.33	32.00	8.00
3	Healthy	406.40	42.00	32.00	8.00
3	Healthy	408.00	41.00	32.00	8.00
3	Healthy	409.60	44.33	32.00	8.00
3	Healthy	411.20	41.00	32.00	8.00
3	Healthy	412.80	41.67	32.00	8.00
3	Healthy	414.40	39.67	32.00	8.00
3	Healthy	416.00	40.67	32.00	8.00
3	Healthy	417.60	41.00	32.00	8.00
3	Healthy	419.20	42.00	32.00	8.00
3	Healthy	420.80	42.33	32.00	8.00
3	Healthy	422.40	40.67	32.00	8.00
3	Healthy	424.00	39.67	32.00	8.00
3	Healthy	425.60	40.00	32.00	8.00
3	Healthy	427.20	37.33	32.00	8.00
3	Healthy	428.80	42.67	32.00	8.00
3	Healthy	430.40	41.67	32.00	8.00
3	Healthy	432.00	40.33	32.00	8.00
3	Healthy	433.60	39.67	32.00	8.00
3	Healthy	435.20	41.67	32.00	8.00
3	Healthy	436.80	42.33	32.00	8.00
3	Healthy	438.40	43.00	32.00	8.00
3	Healthy	440.00	36.00	32.00	8.00
3	Healthy	441.60	37.00	32.00	8.00
3	Healthy	443.20	39.33	32.00	8.00
3	Healthy	444.80	42.00	32.00	8.00
3	Healthy	446.40	40.67	32.00	8.00
3	Healthy	448.00	40.33	32.00	8.00
3	Healthy	449.60	41.67	32.00	8.00
3	Healthy	451.20	42.33	32.00	8.00
3	Healthy	452.80	39.33	32.00	8.00
3	Healthy	454.40	38.67	32.00	8.00
3	Healthy	456.00	39.33	32.00	8.00
3	Healthy	457.60	41.33	32.00	8.00
3	Healthy	459.20	39.67	32.00	8.00
3	Healthy	460.80	39.67	32.00	8.00
3	Healthy	462.40	40.00	32.00	8.00
3	Healthy	464.00	40.67	32.00	8.00
3	Healthy	465.60	40.00	32.00	8.00
3	Healthy	467.20	40.67	32.00	8.00
3	Healthy	468.80	40.00	32.00	8.00
3	Healthy	470.40	41.33	32.00	8.00
3	Healthy	472.00	41.00	32.00	8.00
3	Healthy	473.60	40.33	32.00	8.00
3	Healthy	475.20	39.67	32.00	8.00
3	Healthy	476.80	37.67	32.00	8.00
3	Healthy	478.40	39.33	32.00	8.00
3	Healthy	480.00	39.67	32.00	8.00
3	Healthy	481.60	40.33	32.00	8.00
3	Healthy	483.20	40.00	32.00	8.00
3	Healthy	484.80	40.67	32.00	8.00
3	Healthy	486.40	41.00	32.00	8.00
3	Healthy	488.00	39.33	32.00	8.00
3	Healthy	489.60	38.00	32.00	8.00
3	Healthy	491.20	39.67	32.00	8.00
3	Healthy	492.80	39.67	32.00	8.00
3	Healthy	494.40	39.33	32.00	8.00
3	Healthy	496.00	39.67	32.00	8.00
3	Healthy	497.60	39.67	32.00	8.00
3	Healthy	499.20	41.00	32.00	8.00
3	Healthy	500.80	40.67	32.00	8.00
3	Healthy	502.40	40.33	32.00	8.00
3	Healthy	504.00	42.33	32.00	8.00
3	Healthy	505.60	38.33	32.00	8.00
3	Healthy	507.20	37.00	32.00	8.00
3	Healthy	508.80	42.00	32.00	8.00
3	Healthy	510.40	38.33	32.00	8.00
3	Healthy	512.00	38.00	32.00	8.00
3	Healthy	513.60	41.33	32.00	8.00
3	Healthy	515.20	38.00	32.00	8.00
3	Healthy	516.80	40.00	32.00	8.00
3	Healthy	518.40	39.67	32.00	8.00
3	Healthy	520.00	38.67	32.00	8.00
3	Healthy	521.60	37.33	32.00	8.00
3	Healthy	523.20	38.00	32.00	8.00
3	Healthy	524.80	41.00	32.00	8.00
3	Healthy	526.40	37.00	32.00	8.00
3	Healthy	528.00	37.67	32.00	8.00
3	Healthy	529.60	38.67	32.00	8.00
3	Healthy	531.20	41.33	32.00	8.00
3	Healthy	532.80	38.33	32.00	8.00
3	Healthy	534.40	38.00	32.00	8.00
3	Healthy	536.00	40.67	32.00	8.00
3	Healthy	537.60	38.00	32.00	8.00
3	Healthy	539.20	39.00	32.00	8.00
3	Healthy	540.80	37.67	32.00	8.00
3	Healthy	542.40	39.33	32.00	8.00
3	Healthy	544.00	37.67	32.00	8.00
3	Healthy	545.60	37.33	32.00	8.00
3	Healthy	547.20	39.00	32.00	8.00
3	Healthy	548.80	39.00	32.00	8.00
3	Healthy	550.40	37.67	32.00	8.00
3	Healthy	552.00	40.00	32.00	8.00
3	Healthy	553.60	39.00	32.00	8.00
3	Healthy	555.20	38.00	32.00	8.00
3	Healthy	556.80	36.33	32.00	8.00
3	Healthy	558.40	37.33	32.00	8.00
3	Healthy	560.00	39.00	32.00	8.00
3	Healthy	561.60	41.33	32.00	8.00
3	Healthy	563.20	37.67	32.00	8.00
3	Healthy	564.80	39.33	32.00	8.00
3	Healthy	566.40	37.00	32.00	8.00
3	Healthy	568.00	35.67	32.00	8.00
3	Healthy	569.60	38.67	32.00	8.00
3	Healthy	571.20	37.00	32.00	8.00
3	Healthy	572.80	39.00	32.00	8.00
3	Healthy	574.40	40.67	32.00	8.00
3	Healthy	576.00	38.33	32.00	8.00
3	Healthy	577.60	36.67	32.00	8.00
3	Healthy	579.20	38.00	32.00	8.00
3	Healthy	580.80	38.67	32.00	8.00
3	Healthy	582.40	37.67	32.00	8.00
3	Healthy	584.00	36.67	32.00	8.00
3	Healthy	585.60	38.67	32.00	8.00
3	Healthy	587.20	40.00	32.00	8.00
3	Healthy	588.80	38.67	32.00	8.00
3	Healthy	590.40	37.67	32.00	8.00
3	Healthy	592.00	36.67	32.00	8.00
3	Healthy	593.60	37.67	32.00	8.00
3	Healthy	595.20	37.00	32.00	8.00
3	Healthy	596.80	36.00	32.00	8.00
3	Healthy	598.40	37.33	32.00	8.00
3	Healthy	600.00	36.67	32.00	8.00
3	Healthy	601.60	37.33	32.00	8.00
3	Healthy	603.20	35.67	32.00	8.00
3	Healthy	604.80	35.33	32.00	8.00
3	Healthy	606.40	37.00	32.00	8.00
3	Healthy	608.00	35.00	32.00	8.00
3	Healthy	609.60	36.67	32.00	8.00
3	Healthy	611.20	39.67	32.00	8.00
3	Healthy	612.80	36.33	32.00	8.00
3	Healthy	614.40	36.00	32.00	8.00
3	Healthy	616.00	35.67	32.00	8.00
3	Healthy	617.60	38.00	32.00	8.00
3	Healthy	619.20	36.00	32.00	8.00
3	Healthy	620.80	36.00	32.00	8.00
3	Healthy	622.40	37.00	32.00	8.00
3	Healthy	624.00	36.00	32.00	8.00
3	Healthy	625.60	36.67	32.00	8.00
3	Healthy	627.20	35.33	32.00	8.00
3	Healthy	628.80	38.67	32.00	8.00
3	Healthy	630.40	35.67	32.00	8.00
3	Healthy	632.00	35.33	32.00	8.00
3	Healthy	633.60	38.33	32.00	8.00
3	Healthy	635.20	35.33	32.00	8.00
3	Healthy	636.80	35.00	32.00	8.00
3	Healthy	638.40	36.67	32.00	8.00
3	Healthy	640.00	34.67	32.00	8.00
3	Healthy	641.60	34.67	32.00	8.00
3	Healthy	643.20	33.67	32.00	8.00
3	Healthy	644.80	36.67	32.00	8.00
3	Healthy	646.40	35.00	32.00	8.00
3	Healthy	648.00	35.33	32.00	8.00
3	Healthy	649.60	37.67	32.00	8.00
3	Healthy	651.20	35.67	32.00	8.00
3	Healthy	652.80	34.33	32.00	8.00
3	Healthy	654.40	36.00	32.00	8.00
3	Healthy	656.00	36.67	32.00	8.00
3	Healthy	657.60	36.67	32.00	8.00
3	Healthy	659.20	36.33	32.00	8.00
3	Healthy	660.80	34.33	32.00	8.00
3	Healthy	662.40	34.67	32.00	8.00
3	Healthy	664.00	33.67	32.00	8.00
3	Healthy	665.60	36.33	32.00	8.00
3	Healthy	667.20	35.33	32.00	8.00
3	Healthy	668.80	36.67	32.00	8.00
3	Healthy	670.40	38.67	32.00	8.00
3	Healthy	672.00	36.33	32.00	8.00
3	Healthy	673.60	34.00	32.00	8.00
3	Healthy	675.20	36.00	32.00	8.00
3	Healthy	676.80	35.67	32.00	8.00
3	Healthy	678.40	35.67	32.00	8.00
3	Healthy	680.00	36.33	32.00	8.00
3	Healthy	681.60	35.00	32.00	8.00
3	Healthy	683.20	35.67	32.00	8.00
3	Healthy	684.80	36.67	32.00	8.00
3	Healthy	686.40	33.00	32.00	8.00
3	Healthy	688.00	36.67	32.00	8.00
3	Healthy	689.60	35.33	32.00	8.00
3	Healthy	691.20	34.00	32.00	8.00
3	Healthy	692.80	35.00	32.00	8.00
3	Healthy	694.40	36.67	32.00	8.00
3	Healthy	696.00	34.67	32.00	8.00
3	Healthy	697.60	35.00	32.00	8.00
3	Healthy	699.20	35.33	32.00	8.00
3	Healthy	700.80	36.33	32.00	8.00
3	Healthy	702.40	35.00	32.00	8.00
3	Healthy	704.00	34.33	32.00	8.00
3	Healthy	705.60	34.00	32.00	8.00
3	Healthy	707.20	34.00	32.00	8.00
3	Healthy	708.80	33.33	32.00	8.00
3	Healthy	710.40	30.67	32.00	8.00
3	Healthy	712.00	31.00	32.00	8.00
3	Healthy	713.60	34.00	32.00	8.00
3	Healthy	715.20	32.00	32.00	8.00
3	Healthy	716.80	33.00	32.00	8.00
3	Healthy	718.40	32.67	32.00	8.00
3	Healthy	720.00	33.67	32.00	8.00
3	Healthy	721.60	35.33	32.00	8.00
3	Healthy	723.20	34.67	32.00	8.00
3	Healthy	724.80	34.33	32.00	8.00
3	Healthy	726.40	33.67	32.00	8.00
3	Healthy	728.00	34.67	32.00	8.00
3	Healthy	729.60	35.67	32.00	8.00
3	Healthy	731.20	32.67	32.00	8.00
3	Healthy	732.80	35.67	32.00	8.00
3	Healthy	734.40	36.00	32.00	8.00
3	Healthy	736.00	33.67	32.00	8.00
3	Healthy	737.60	32.33	32.00	8.00
3	Healthy	739.20	33.67	32.00	8.00
3	Healthy	740.80	35.00	32.00	8.00
3	Healthy	742.40	34.00	32.00	8.00
3	Healthy	744.00	33.67	32.00	8.00
3	Healthy	745.60	34.00	32.00	8.00
3	Healthy	747.20	32.33	32.00	8.00
3	Healthy	748.80	31.67	32.00	8.00
3	Healthy	750.40	34.00	32.00	8.00
3	Healthy	752.00	33.67	32.00	8.00
3	Healthy	753.60	34.67	32.00	8.00
3	Healthy	755.20	35.00	32.00	8.00
3	Healthy	756.80	32.67	32.00	8.00
3	Healthy	758.40	34.00	32.00	8.00
3	Healthy	760.00	33.67	32.00	8.00
3	Healthy	761.60	34.33	32.00	8.00
3	Healthy	763.20	34.67	32.00	8.00
3	Healthy	764.80	32.67	32.00	8.00
3	Healthy	766.40	34.33	32.00	8.00
3	Healthy	768.00	34.33	32.00	8.00
3	Healthy	769.60	34.00	32.00	8.00
3	Healthy	771.20	30.33	32.00	8.00
3	Healthy	772.80	32.00	32.00	8.00
3	Healthy	774.40	35.67	32.00	8.00
3	Healthy	776.00	30.00	32.00	8.00
3	Healthy	777.60	34.33	32.00	8.00
3	Healthy	779.20	33.67	32.00	8.00
3	Healthy	780.80	35.33	32.00	8.00
3	Cancer	1.60	7.33	32.00	8.33
3	Cancer	3.20	7.33	32.00	8.33
3	Cancer	4.80	9.33	32.00	8.33
3	Cancer	6.40	6.67	32.00	8.33
3	Cancer	8.00	7.33	32.00	8.33
3	Cancer	9.60	8.00	32.00	8.33
3	Cancer	11.20	8.33	32.00	8.33
3	Cancer	12.80	8.00	32.00	8.33
3	Cancer	14.40	6.67	32.00	8.33
3	Cancer	16.00	7.33	32.00	8.33
3	Cancer	17.60	8.67	32.00	8.33
3	Cancer	19.20	7.33	32.00	8.33
3	Cancer	20.80	8.00	32.00	8.33
3	Cancer	22.40	7.33	32.00	8.33
3	Cancer	24.00	7.00	32.00	8.33
3	Cancer	25.60	6.33	32.00	8.33
3	Cancer	27.20	9.00	32.00	8.33
3	Cancer	28.80	8.00	32.00	8.33
3	Cancer	30.40	9.00	32.00	8.33
3	Cancer	32.00	9.00	32.00	8.33
3	Cancer	33.60	7.33	32.00	8.33
3	Cancer	35.20	6.00	32.00	8.33
3	Cancer	36.80	9.67	32.00	8.33
3	Cancer	38.40	6.00	32.00	8.33
3	Cancer	40.00	8.33	32.00	8.33
3	Cancer	41.60	14.00	32.00	8.33
3	Cancer	43.20	22.00	32.00	8.33
3	Cancer	44.80	28.33	32.00	8.33
3	Cancer	46.40	35.67	32.00	8.33
3	Cancer	48.00	43.67	32.00	8.33
3	Cancer	49.60	48.67	32.00	8.33
3	Cancer	51.20	54.67	32.00	8.33
3	Cancer	52.80	59.67	32.00	8.33
3	Cancer	54.40	63.67	32.00	8.33
3	Cancer	56.00	63.67	32.00	8.33
3	Cancer	57.60	63.33	32.00	8.33
3	Cancer	59.20	65.33	32.00	8.33
3	Cancer	60.80	65.00	32.00	8.33
3	Cancer	62.40	70.33	32.00	8.33
3	Cancer	64.00	70.00	32.00	8.33
3	Cancer	65.60	67.33	32.00	8.33
3	Cancer	67.20	74.33	32.00	8.33
3	Cancer	68.80	76.33	32.00	8.33
3	Cancer	70.40	73.00	32.00	8.33
3	Cancer	72.00	74.00	32.00	8.33
3	Cancer	73.60	75.00	32.00	8.33
3	Cancer	75.20	75.33	32.00	8.33
[truncated: 45,337 more rows]
