# Supplementary material for: Optimal length and temporal resolution of dynamic contrast-enhanced MR imaging for the differentiation between prostate cancer and normal peripheral zone tissue
Source: PLoS One. 2023 Jun 23;18(6):e0287651. doi: 10.1371/journal.pone.0287651 (PMC10289347; doi:10.1371/journal.pone.0287651)
Supplement: S3 Dataset — (TXT) [file pone.0287651.s005.txt]

patientID	tissueType	meanBloodVol	meanExtravascularVol	meanTransitTime	meanPerfusion
1	Cancer	0.005630	0.746034	6.567767	0.099678
2	Healthy	0.005423	0.089387	4.907180	0.266152
2	Cancer	0.043082	0.203751	1.306275	2.091281
3	Healthy	0.007765	0.139809	6.912831	0.556416
3	Cancer	0.010447	0.307086	0.929016	1.296907
4	Healthy	0.005618	0.079210	2.464523	0.340627
4	Cancer	0.013776	0.105447	1.069063	1.677419
5	Healthy	0.008253	0.565403	12.416316	0.217308
5	Cancer	0.003833	0.396592	1.339290	0.256473
6	Healthy	0.007781	0.185640	1.537750	0.565316
6	Cancer	0.041125	0.597446	2.303309	3.878376
7	Healthy	0.008495	0.140444	2.491677	0.232137
7	Cancer	0.021020	0.337093	8.751745	0.637574
9	Healthy	0.005639	0.282762	1.296866	0.527235
9	Cancer	0.006851	0.319934	0.436197	1.202096
10	Healthy	0.006715	0.231391	3.318738	0.304439
10	Cancer	0.010780	0.449879	3.150123	0.660755
11	Cancer	0.011387	0.105840	5.202168	0.302970
12	Healthy	0.012383	0.554562	4.398741	1.114719
12	Cancer	0.008848	0.568473	0.747066	1.694867
13	Healthy	0.003026	0.248885	1.034161	0.343685
13	Cancer	0.007042	0.208454	0.973952	0.977610
14	Cancer	0.014589	0.558846	1.146896	2.519943
15	Healthy	0.006010	0.799751	2.383225	0.212097
15	Cancer	0.020228	1.134017	2.738593	0.469974
16	Healthy	0.005067	0.176642	1.644098	0.484880
16	Cancer	0.023680	0.427576	1.704554	2.831219
18	Healthy	0.006150	0.142848	4.833865	0.134626
18	Cancer	0.029287	0.348639	2.984136	3.376251
19	Healthy	0.016889	0.470262	4.385502	1.098025
19	Cancer	0.023291	0.426059	4.686416	0.702123
20	Healthy	0.004346	0.409876	3.853251	0.150913
20	Cancer	0.003942	0.401974	1.279150	0.288914
21	Healthy	0.012390	0.152886	5.155951	0.218576
21	Cancer	0.035730	0.414522	5.881989	1.590996
23	Healthy	0.040718	0.842470	9.377096	0.305495
24	Healthy	0.017238	0.103592	9.826156	0.524376
24	Cancer	0.021364	0.147841	2.192471	2.188685
26	Healthy	0.032411	0.204633	14.106675	1.633387
27	Healthy	0.002982	0.717431	1.832069	0.369663
28	Healthy	0.008819	0.162181	6.175688	0.301423
28	Cancer	0.012744	0.221296	8.874371	0.418480
30	Healthy	0.008134	0.505751	1.852079	0.774941
30	Cancer	0.020241	0.201766	3.978684	2.950774
31	Healthy	0.017334	0.215476	9.374231	0.230326
31	Cancer	0.011058	0.341488	0.896516	1.333794
32	Healthy	0.011591	0.160906	3.172132	0.769956
32	Cancer	0.017540	0.185180	3.564749	0.745339
33	Healthy	0.054696	0.447180	2.555806	6.803394
33	Cancer	0.040805	0.333626	3.884709	2.494057
34	Healthy	0.012417	0.682408	14.490005	0.222389
36	Healthy	0.015824	0.281582	2.656560	0.917010
36	Cancer	0.014280	0.181880	7.632308	0.203035
37	Healthy	0.006048	0.439248	5.877862	0.298050
37	Cancer	0.005494	0.244527	1.845515	0.475153
39	Healthy	0.014725	0.210581	1.208881	1.602844
40	Healthy	0.003395	0.127431	3.862559	0.156988
40	Cancer	0.006273	0.233505	4.888143	0.283043
41	Healthy	0.014691	0.317988	6.598936	0.312195
41	Cancer	0.014184	0.366587	1.690890	2.179801
42	Healthy	0.004885	0.116699	2.035341	0.343803
42	Cancer	0.014351	0.162130	2.676443	1.877174
43	Healthy	0.001660	0.087249	0.688095	0.154268
43	Cancer	0.003638	0.169209	1.998741	0.250959
44	Healthy	0.003682	0.741450	4.516599	0.094240
44	Cancer	0.003157	0.459089	1.263543	0.289375
45	Healthy	0.011876	0.213623	4.872264	0.345275
45	Cancer	0.004714	0.174723	3.320291	0.195439
46	Healthy	0.015150	0.155581	3.041740	0.711283
46	Cancer	0.002785	0.615007	4.610451	0.030130
47	Healthy	0.008234	0.312855	1.724550	1.011134
47	Cancer	0.010446	0.404031	1.657686	1.129500
48	Healthy	0.007760	0.193013	1.069466	0.902856
48	Cancer	0.009988	0.305096	1.855636	0.837457
49	Healthy	0.005037	0.369410	1.508699	0.510264
49	Cancer	0.003971	0.387396	3.647076	0.267688
50	Healthy	0.003583	0.764494	2.518254	0.167613
50	Cancer	0.004256	0.240219	3.628959	0.127476
51	Healthy	0.007150	0.641522	1.272344	0.560623
51	Cancer	0.008705	0.792547	0.914551	1.255609
52	Healthy	0.016392	0.586242	1.303645	2.541096
53	Healthy	0.006932	0.517596	2.981352	0.585711
53	Cancer	0.005377	0.184396	4.629660	0.096739
54	Healthy	0.004986	0.956248	3.302091	0.319673
54	Cancer	0.004398	0.272634	3.600736	0.201341
55	Cancer	0.009158	0.648561	4.186039	0.261734
56	Healthy	0.004738	0.197983	0.470589	0.852495
56	Cancer	0.003885	0.178757	0.673464	0.544757
57	Healthy	0.005455	0.178458	0.721111	0.883572
57	Cancer	0.006467	0.103142	3.111145	0.245485
58	Healthy	0.002782	0.762172	4.984961	0.048579
59	Healthy	0.001800	0.084967	1.079694	0.099085
59	Cancer	0.008400	0.260801	0.603018	1.273088
60	Healthy	0.003373	0.178713	0.520587	0.666651
60	Cancer	0.006080	0.253715	1.952090	0.471150
61	Healthy	0.004869	0.422485	1.199168	0.491954
61	Cancer	0.019465	0.174452	1.463768	2.892426
